# Supplementary material for: Noncovalent interaction guided selectivity of haloaromatic isomers in a flexible porous coordination polymer
Source: Chem Sci. 2023 Oct 7;14(43):12321–30. doi: 10.1039/d3sc03079b (PMC10631220; doi:10.1039/d3sc03079b)
Supplement: SC-014-D3SC03079B-s002 [file SC-014-D3SC03079B-s002.cif]

# Electronic Supplementary Material (ESI) for Chemical Science.
# This journal is © The Royal Society of Chemistry 2023

####################################################################### 
# 
# This file contains crystal structure data downloaded from the 
# Cambridge Structural Database (CSD) hosted by the Cambridge 
# Crystallographic Data Centre (CCDC).
# 
# Full information about CCDC data access policies and citation 
# guidelines are available at http://www.ccdc.cam.ac.uk/access/V1 
# 
# Audit and citation data items may have been added by the CCDC. 
# Please retain this information to preserve the provenance of 
# this file and to allow appropriate attribution of the data. 
# 
#######################################################################

data_m_DFB
_database_code_depnum_ccdc_archive 'CCDC 2266788'
loop_
_audit_author_name
_audit_author_address
'Rohan Jena'
;JNCASR
India
;
_audit_update_record             
;
2023-05-31 deposited with the CCDC.	2023-10-05 downloaded from the CCDC.
;

_audit_creation_method           SHELXL-2018/3
_shelx_SHELXL_version_number     2018/3
_chemical_name_systematic        ?
_chemical_name_common            ?
_chemical_melting_point          ?
_chemical_formula_moiety         ?
_chemical_formula_sum            'C30 H18 F2 N2 O4 Zn'
_chemical_formula_weight         573.83

loop_
_atom_type_symbol
_atom_type_description
_atom_type_scat_dispersion_real
_atom_type_scat_dispersion_imag
_atom_type_scat_source
C C 0.0033 0.0016 'International Tables Vol C Tables 4.2.6.8 and 6.1.1.4'
H H 0.0000 0.0000 'International Tables Vol C Tables 4.2.6.8 and 6.1.1.4'
F F 0.0171 0.0103 'International Tables Vol C Tables 4.2.6.8 and 6.1.1.4'
N N 0.0061 0.0033 'International Tables Vol C Tables 4.2.6.8 and 6.1.1.4'
O O 0.0106 0.0060 'International Tables Vol C Tables 4.2.6.8 and 6.1.1.4'
Zn Zn 0.2839 1.4301 'International Tables Vol C Tables 4.2.6.8 and 6.1.1.4'

_space_group_crystal_system      monoclinic
_space_group_IT_number           13
_space_group_name_H-M_alt        'P 2/c'
_space_group_name_Hall           '-P 2yc'

_shelx_space_group_comment       
;
The symmetry employed for this shelxl refinement is uniquely defined
by the following loop, which should always be used as a source of
symmetry information in preference to the above space-group names.
They are only intended as comments.
;

loop_
_space_group_symop_operation_xyz
'x, y, z'
'-x, y, -z+1/2'
'-x, -y, -z'
'x, -y, z-1/2'

_cell_length_a                   7.80660(10)
_cell_length_b                   9.8765(2)
_cell_length_c                   16.3671(3)
_cell_angle_alpha                90
_cell_angle_beta                 92.3610(10)
_cell_angle_gamma                90
_cell_volume                     1260.86(4)
_cell_formula_units_Z            2
_cell_measurement_temperature    293(2)
_cell_measurement_reflns_used    3141
_cell_measurement_theta_min      3.516
_cell_measurement_theta_max      28.294

_exptl_crystal_description       Cuboid
_exptl_crystal_colour            'Pale yellow'
_exptl_crystal_density_meas      ?
_exptl_crystal_density_method    ?
_exptl_crystal_density_diffrn    1.511
_exptl_crystal_F_000             584
_exptl_transmission_factor_min   ?
_exptl_transmission_factor_max   ?
_exptl_crystal_size_max          0.139
_exptl_crystal_size_mid          0.116
_exptl_crystal_size_min          0.0905
_exptl_absorpt_coefficient_mu    1.029
_shelx_estimated_absorpt_T_min   ?
_shelx_estimated_absorpt_T_max   ?
_exptl_absorpt_correction_type   ?
_exptl_absorpt_correction_T_min  ?
_exptl_absorpt_correction_T_max  ?
_exptl_absorpt_process_details   ?
_exptl_absorpt_special_details   ?
_diffrn_ambient_temperature      293(2)
_diffrn_radiation_wavelength     0.71073
_diffrn_radiation_type           MoK\a
_diffrn_source                   ?
_diffrn_measurement_device_type  'Bruker APEX-II CCD'
_diffrn_measurement_method       '\f and \w scans'
_diffrn_detector_area_resol_mean ?
_diffrn_reflns_number            28012
_diffrn_reflns_av_unetI/netI     0.0142
_diffrn_reflns_av_R_equivalents  0.0267
_diffrn_reflns_limit_h_min       -9
_diffrn_reflns_limit_h_max       10
_diffrn_reflns_limit_k_min       -13
_diffrn_reflns_limit_k_max       13
_diffrn_reflns_limit_l_min       -21
_diffrn_reflns_limit_l_max       18
_diffrn_reflns_theta_min         3.516
_diffrn_reflns_theta_max         28.294
_diffrn_reflns_theta_full        25.242
_diffrn_measured_fraction_theta_max 0.988
_diffrn_measured_fraction_theta_full 0.985
_diffrn_reflns_Laue_measured_fraction_max 0.988
_diffrn_reflns_Laue_measured_fraction_full 0.985
_diffrn_reflns_point_group_measured_fraction_max 0.988
_diffrn_reflns_point_group_measured_fraction_full 0.985
_reflns_number_total             3105
_reflns_number_gt                2915
_reflns_threshold_expression     'I > 2\s(I)'
_reflns_Friedel_coverage         0.000
_reflns_Friedel_fraction_max     .
_reflns_Friedel_fraction_full    .

_reflns_special_details          
;
 Reflections were merged by SHELXL according to the crystal
 class for the calculation of statistics and refinement.
 
 _reflns_Friedel_fraction is defined as the number of unique
 Friedel pairs measured divided by the number that would be
 possible theoretically, ignoring centric projections and
 systematic absences.
;

_computing_data_collection       ?
_computing_cell_refinement       ?
_computing_data_reduction        ?
_computing_structure_solution    'SHELXT 2018/2 (Sheldrick, 2018)'
_computing_structure_refinement  'SHELXL-2018/3 (Sheldrick, 2018)'
_computing_molecular_graphics    ?
_computing_publication_material  ?
_refine_special_details          ?
_refine_ls_structure_factor_coef Fsqd
_refine_ls_matrix_type           full
_refine_ls_weighting_scheme      calc
_refine_ls_weighting_details     
'w=1/[\s^2^(Fo^2^)+(0.0404P)^2^+0.3371P] where P=(Fo^2^+2Fc^2^)/3'
_atom_sites_solution_primary     ?
_atom_sites_solution_secondary   ?
_atom_sites_solution_hydrogens   geom
_refine_ls_hydrogen_treatment    constr
_refine_ls_extinction_method     none
_refine_ls_extinction_coef       .
_refine_ls_number_reflns         3105
_refine_ls_number_parameters     178
_refine_ls_number_restraints     0
_refine_ls_R_factor_all          0.0302
_refine_ls_R_factor_gt           0.0280
_refine_ls_wR_factor_ref         0.0799
_refine_ls_wR_factor_gt          0.0786
_refine_ls_goodness_of_fit_ref   1.073
_refine_ls_restrained_S_all      1.073
_refine_ls_shift/su_max          0.001
_refine_ls_shift/su_mean         0.000

loop_
_atom_site_label
_atom_site_type_symbol
_atom_site_fract_x
_atom_site_fract_y
_atom_site_fract_z
_atom_site_U_iso_or_equiv
_atom_site_adp_type
_atom_site_occupancy
_atom_site_site_symmetry_order
_atom_site_calc_flag
_atom_site_refinement_flags_posn
_atom_site_refinement_flags_adp
_atom_site_refinement_flags_occupancy
_atom_site_disorder_assembly
_atom_site_disorder_group
Zn1 Zn 0.500000 0.69431(2) 0.750000 0.03996(9) Uani 1 2 d S T P . .
O2 O 0.73076(15) 0.75912(14) 0.71928(7) 0.0523(3) Uani 1 1 d . . . . .
O1 O 0.53388(15) 0.83779(14) 0.63323(9) 0.0604(3) Uani 1 1 d . . . . .
C3 C 0.91314(16) 1.01786(14) 0.49048(8) 0.0356(3) Uani 1 1 d . . . . .
N1 N 0.43173(18) 0.53115(14) 0.67336(8) 0.0494(3) Uani 1 1 d . . . . .
C5 C 0.82554(17) 0.88374(14) 0.60585(8) 0.0383(3) Uani 1 1 d . . . . .
C4 C 0.78501(16) 0.96635(14) 0.54095(8) 0.0385(3) Uani 1 1 d . . . . .
H4 H 0.670942 0.989276 0.529641 0.046 Uiso 1 1 calc R U . . .
C1 C 1.00064(19) 1.14915(17) 0.37503(9) 0.0459(3) Uani 1 1 d . . . . .
H1 H 0.972827 1.204054 0.330259 0.055 Uiso 1 1 calc R U . . .
C2 C 0.87379(18) 1.10056(16) 0.42208(9) 0.0451(3) Uani 1 1 d . . . . .
H2 H 0.760117 1.122309 0.408814 0.054 Uiso 1 1 calc R U . . .
C6 C 0.68682(19) 0.82462(14) 0.65544(9) 0.0415(3) Uani 1 1 d . . . . .
C11 C 0.4631(2) 0.40997(17) 0.70879(11) 0.0544(4) Uani 1 1 d . . . . .
C10 C 0.4288(3) 0.2864(2) 0.66928(19) 0.0830(7) Uani 1 1 d . . . . .
C7 C 0.3621(3) 0.5344(3) 0.59851(13) 0.0743(6) Uani 1 1 d . . . . .
H7 H 0.338477 0.617727 0.574069 0.089 Uiso 1 1 calc R U . . .
C9 C 0.3580(5) 0.2954(3) 0.5899(2) 0.1116(11) Uani 1 1 d . . . . .
H9 H 0.334389 0.216641 0.560410 0.134 Uiso 1 1 calc R U . . .
C16 C 1.000000 0.4633(4) 0.750000 0.0896(10) Uani 1 2 d S T P . .
H16 H 0.999998 0.557430 0.750000 0.108 Uiso 1 2 calc R U P . .
C12 C 0.4664(4) 0.1628(2) 0.7114(2) 0.1146(13) Uani 1 1 d . . . . .
H12 H 0.444158 0.080801 0.685159 0.138 Uiso 1 1 calc R U . . .
C8 C 0.3232(5) 0.4165(4) 0.55533(17) 0.1057(10) Uani 1 1 d . . . . .
H8 H 0.273484 0.421166 0.502791 0.127 Uiso 1 1 calc R U . . .
F1 F 0.8773(4) 0.4572(4) 0.61995(15) 0.2043(15) Uani 1 1 d . . . . .
C15 C 0.9392(4) 0.3912(4) 0.68611(19) 0.1005(9) Uani 1 1 d . . . . .
C14 C 0.9391(6) 0.2533(5) 0.6842(3) 0.1314(14) Uani 1 1 d . . . . .
H14 H 0.897793 0.206205 0.638281 0.158 Uiso 1 1 calc R U . . .
C13 C 1.000000 0.1891(5) 0.750000 0.144(3) Uani 1 2 d S T P . .
H13 H 1.000000 0.094892 0.750001 0.172 Uiso 1 2 calc R U P . .

loop_
_atom_site_aniso_label
_atom_site_aniso_U_11
_atom_site_aniso_U_22
_atom_site_aniso_U_33
_atom_site_aniso_U_23
_atom_site_aniso_U_13
_atom_site_aniso_U_12
Zn1 0.04071(14) 0.03420(13) 0.04574(15) 0.000 0.01102(9) 0.000
O2 0.0485(6) 0.0656(7) 0.0431(6) 0.0084(5) 0.0055(5) -0.0115(5)
O1 0.0358(5) 0.0652(7) 0.0808(9) 0.0184(6) 0.0082(5) -0.0043(5)
C3 0.0299(6) 0.0382(6) 0.0386(6) -0.0001(5) -0.0023(5) -0.0005(5)
N1 0.0563(8) 0.0453(7) 0.0469(7) -0.0063(5) 0.0084(6) -0.0032(6)
C5 0.0361(6) 0.0396(7) 0.0392(6) -0.0025(5) 0.0030(5) -0.0060(5)
C4 0.0298(6) 0.0408(7) 0.0448(7) -0.0010(5) -0.0006(5) -0.0016(5)
C1 0.0401(7) 0.0523(8) 0.0449(7) 0.0112(6) -0.0023(6) -0.0011(6)
C2 0.0319(6) 0.0524(8) 0.0506(8) 0.0109(6) -0.0041(5) 0.0016(6)
C6 0.0417(7) 0.0380(7) 0.0454(7) -0.0040(5) 0.0091(6) -0.0061(5)
C11 0.0522(9) 0.0408(8) 0.0709(11) -0.0103(7) 0.0102(8) -0.0021(7)
C10 0.0798(15) 0.0501(11) 0.119(2) -0.0277(12) 0.0059(14) -0.0070(10)
C7 0.0850(14) 0.0816(14) 0.0557(10) -0.0073(10) -0.0034(10) -0.0055(12)
C9 0.123(3) 0.095(2) 0.116(2) -0.0606(19) -0.009(2) -0.0169(18)
C16 0.112(3) 0.0602(18) 0.099(3) 0.000 0.024(2) 0.000
C12 0.105(2) 0.0384(9) 0.200(4) -0.0251(15) -0.001(2) -0.0040(12)
C8 0.127(3) 0.111(2) 0.0770(16) -0.0338(16) -0.0171(16) -0.0169(19)
F1 0.211(3) 0.283(4) 0.1159(16) 0.048(2) -0.0207(17) 0.074(3)
C15 0.0948(19) 0.119(2) 0.0880(18) 0.0058(17) 0.0046(15) 0.0153(18)
C14 0.136(3) 0.127(3) 0.132(3) -0.056(3) 0.025(3) -0.035(3)
C13 0.187(7) 0.071(3) 0.176(7) 0.000 0.055(6) 0.000

_geom_special_details            
;
 All esds (except the esd in the dihedral angle between two l.s. planes)
 are estimated using the full covariance matrix.  The cell esds are taken
 into account individually in the estimation of esds in distances, angles
 and torsion angles; correlations between esds in cell parameters are only
 used when they are defined by crystal symmetry.  An approximate (isotropic)
 treatment of cell esds is used for estimating esds involving l.s. planes.
;

loop_
_geom_bond_atom_site_label_1
_geom_bond_atom_site_label_2
_geom_bond_distance
_geom_bond_site_symmetry_2
_geom_bond_publ_flag
Zn1 O2 1.9956(11) 2_656 ?
Zn1 O2 1.9956(11) . ?
Zn1 N1 2.0974(13) 2_656 ?
Zn1 N1 2.0975(13) . ?
Zn1 O1 2.4025(13) 2_656 ?
Zn1 O1 2.4025(13) . ?
Zn1 C6 2.5227(14) 2_656 ?
Zn1 C6 2.5228(14) . ?
O2 C6 1.2642(19) . ?
O1 C6 1.2405(19) . ?
C3 C2 1.4094(19) . ?
C3 C4 1.4177(19) . ?
C3 C3 1.423(2) 3_776 ?
N1 C7 1.320(2) . ?
N1 C11 1.348(2) . ?
C5 C4 1.366(2) . ?
C5 C1 1.418(2) 3_776 ?
C5 C6 1.4983(19) . ?
C1 C2 1.366(2) . ?
C11 C10 1.401(2) . ?
C11 C11 1.445(4) 2_656 ?
C10 C9 1.394(4) . ?
C10 C12 1.427(4) . ?
C7 C8 1.390(3) . ?
C9 C8 1.345(5) . ?
C16 C15 1.336(4) 2_756 ?
C16 C15 1.336(4) . ?
C12 C12 1.348(7) 2_656 ?
F1 C15 1.337(4) . ?
C15 C14 1.362(6) . ?
C14 C13 1.322(5) . ?

loop_
_geom_angle_atom_site_label_1
_geom_angle_atom_site_label_2
_geom_angle_atom_site_label_3
_geom_angle
_geom_angle_site_symmetry_1
_geom_angle_site_symmetry_3
_geom_angle_publ_flag
O2 Zn1 O2 142.58(8) 2_656 . ?
O2 Zn1 N1 107.79(5) 2_656 2_656 ?
O2 Zn1 N1 100.80(5) . 2_656 ?
O2 Zn1 N1 100.80(5) 2_656 . ?
O2 Zn1 N1 107.79(5) . . ?
N1 Zn1 N1 79.60(8) 2_656 . ?
O2 Zn1 O1 58.69(4) 2_656 2_656 ?
O2 Zn1 O1 98.12(5) . 2_656 ?
N1 Zn1 O1 90.63(5) 2_656 2_656 ?
N1 Zn1 O1 153.55(5) . 2_656 ?
O2 Zn1 O1 98.13(5) 2_656 . ?
O2 Zn1 O1 58.69(4) . . ?
N1 Zn1 O1 153.55(5) 2_656 . ?
N1 Zn1 O1 90.63(5) . . ?
O1 Zn1 O1 107.71(7) 2_656 . ?
O2 Zn1 C6 29.67(5) 2_656 2_656 ?
O2 Zn1 C6 122.79(5) . 2_656 ?
N1 Zn1 C6 99.45(5) 2_656 2_656 ?
N1 Zn1 C6 128.30(5) . 2_656 ?
O1 Zn1 C6 29.04(4) 2_656 2_656 ?
O1 Zn1 C6 105.81(5) . 2_656 ?
O2 Zn1 C6 122.80(5) 2_656 . ?
O2 Zn1 C6 29.67(5) . . ?
N1 Zn1 C6 128.30(5) 2_656 . ?
N1 Zn1 C6 99.45(5) . . ?
O1 Zn1 C6 105.81(5) 2_656 . ?
O1 Zn1 C6 29.04(4) . . ?
C6 Zn1 C6 118.66(7) 2_656 . ?
C6 O2 Zn1 98.94(9) . . ?
C6 O1 Zn1 80.86(9) . . ?
C2 C3 C4 122.34(12) . . ?
C2 C3 C3 119.48(16) . 3_776 ?
C4 C3 C3 118.18(15) . 3_776 ?
C7 N1 C11 118.79(17) . . ?
C7 N1 Zn1 128.39(14) . . ?
C11 N1 Zn1 112.81(11) . . ?
C4 C5 C1 119.83(13) . 3_776 ?
C4 C5 C6 120.30(13) . . ?
C1 C5 C6 119.85(13) 3_776 . ?
C5 C4 C3 121.40(12) . . ?
C2 C1 C5 120.29(13) . 3_776 ?
C1 C2 C3 120.79(13) . . ?
O1 C6 O2 121.40(14) . . ?
O1 C6 C5 120.58(14) . . ?
O2 C6 C5 118.01(13) . . ?
O1 C6 Zn1 70.09(9) . . ?
O2 C6 Zn1 51.39(7) . . ?
C5 C6 Zn1 168.56(11) . . ?
N1 C11 C10 123.13(19) . . ?
N1 C11 C11 117.39(9) . 2_656 ?
C10 C11 C11 119.48(15) . 2_656 ?
C9 C10 C11 115.8(2) . . ?
C9 C10 C12 124.8(2) . . ?
C11 C10 C12 119.4(3) . . ?
N1 C7 C8 121.6(2) . . ?
C8 C9 C10 120.9(2) . . ?
C15 C16 C15 115.6(4) 2_756 . ?
C12 C12 C10 121.16(16) 2_656 . ?
C9 C8 C7 119.7(3) . . ?
C16 C15 F1 118.6(3) . . ?
C16 C15 C14 123.4(3) . . ?
F1 C15 C14 118.0(4) . . ?
C13 C14 C15 117.5(4) . . ?
C14 C13 C14 122.6(5) 2_756 . ?

_refine_diff_density_max         0.291
_refine_diff_density_min         -0.175
_refine_diff_density_rms         0.036

_shelx_res_file                  
;
TITL G:\scxrd\13_DFB\mo_13_DFB_0m_a.res in P2/c
    C:\Users\91700\Desktop\CIFs\13_DFB\mo_13_DFB_0m_a.res
    created by SHELXL-2018/3 at 23:26:34 on 18-Jul-2022
CELL 0.71073 7.8066 9.8765 16.3671 90.000 92.361 90.000
ZERR 2.0000 0.0001 0.0002 0.0003 0.000 0.001 0.000
LATT 1
SYMM -X, Y, 0.5-Z
SFAC C H F N O ZN
UNIT 60 36 4 4 8 2
BOND
ACTA
FMAP 2 1 53
PLAN 20 0 0
LIST 6 1
L.S. 10
WGHT    0.040400    0.337100
FVAR       1.42391
ZN1   6    0.500000    0.694313    0.750000    10.50000    0.04071    0.03420 =
         0.04574    0.00000    0.01102    0.00000
O2    5    0.730761    0.759123    0.719283    11.00000    0.04853    0.06564 =
         0.04310    0.00842    0.00552   -0.01147
O1    5    0.533878    0.837787    0.633231    11.00000    0.03577    0.06524 =
         0.08080    0.01840    0.00819   -0.00428
C3    1    0.913140    1.017856    0.490476    11.00000    0.02988    0.03815 =
         0.03861   -0.00012   -0.00234   -0.00046
N1    4    0.431733    0.531150    0.673357    11.00000    0.05632    0.04535 =
         0.04691   -0.00630    0.00838   -0.00320
C5    1    0.825538    0.883735    0.605854    11.00000    0.03615    0.03961 =
         0.03920   -0.00249    0.00298   -0.00602
C4    1    0.785008    0.966345    0.540951    11.00000    0.02982    0.04077 =
         0.04484   -0.00104   -0.00064   -0.00156
AFIX  43
H4    2    0.670942    0.989276    0.529641    11.00000   -1.20000
AFIX   0
C1    1    1.000639    1.149155    0.375026    11.00000    0.04009    0.05226 =
         0.04492    0.01120   -0.00229   -0.00112
AFIX  43
H1    2    0.972827    1.204054    0.330259    11.00000   -1.20000
AFIX   0
C2    1    0.873789    1.100555    0.422080    11.00000    0.03195    0.05238 =
         0.05063    0.01091   -0.00409    0.00165
AFIX  43
H2    2    0.760117    1.122309    0.408814    11.00000   -1.20000
AFIX   0
C6    1    0.686823    0.824615    0.655444    11.00000    0.04172    0.03799 =
         0.04545   -0.00395    0.00913   -0.00614
C11   1    0.463122    0.409971    0.708786    11.00000    0.05219    0.04079 =
         0.07088   -0.01031    0.01023   -0.00212
C10   1    0.428814    0.286441    0.669277    11.00000    0.07980    0.05014 =
         0.11924   -0.02767    0.00590   -0.00703
C7    1    0.362109    0.534421    0.598509    11.00000    0.08500    0.08156 =
         0.05570   -0.00734   -0.00338   -0.00553
AFIX  43
H7    2    0.338477    0.617727    0.574069    11.00000   -1.20000
AFIX   0
C9    1    0.357980    0.295421    0.589897    11.00000    0.12263    0.09485 =
         0.11615   -0.06060   -0.00916   -0.01693
AFIX  43
H9    2    0.334389    0.216641    0.560410    11.00000   -1.20000
AFIX   0
C16   1    1.000000    0.463267    0.750000    10.50000    0.11162    0.06024 =
         0.09859    0.00000    0.02359    0.00000
AFIX  43
H16   2    0.999998    0.557430    0.750000    10.50000   -1.20000
AFIX   0
C12   1    0.466410    0.162820    0.711415    11.00000    0.10470    0.03840 =
         0.20011   -0.02506   -0.00127   -0.00405
AFIX  43
H12   2    0.444158    0.080801    0.685159    11.00000   -1.20000
AFIX   0
C8    1    0.323250    0.416463    0.555326    11.00000    0.12747    0.11084 =
         0.07698   -0.03382   -0.01709   -0.01688
AFIX  43
H8    2    0.273484    0.421166    0.502791    11.00000   -1.20000
AFIX   0
F1    3    0.877346    0.457216    0.619945    11.00000    0.21136    0.28340 =
         0.11593    0.04831   -0.02066    0.07449
C15   1    0.939150    0.391241    0.686106    11.00000    0.09479    0.11876 =
         0.08804    0.00579    0.00459    0.01526
C14   1    0.939103    0.253338    0.684173    11.00000    0.13605    0.12744 =
         0.13236   -0.05592    0.02470   -0.03531
AFIX  43
H14   2    0.897793    0.206205    0.638281    11.00000   -1.20000
AFIX   0
C13   1    1.000000    0.189055    0.750000    10.50000    0.18717    0.07090 =
         0.17643    0.00000    0.05456    0.00000
AFIX  43
H13   2    1.000000    0.094892    0.750001    10.50000   -1.20000
AFIX   0
HKLF 4


REM  G:\scxrd\13_DFB\mo_13_DFB_0m_a.res in P2/c
REM wR2 = 0.0799, GooF = S = 1.073, Restrained GooF = 1.073 for all data
REM R1 = 0.0280 for 2915 Fo > 4sig(Fo) and 0.0302 for all 3105 data
REM 178 parameters refined using 0 restraints

END

WGHT      0.0404      0.3373

REM Highest difference peak  0.291,  deepest hole -0.175,  1-sigma level  0.036
Q1    1   1.0000  1.0000  0.5000  10.50000  0.05    0.29
Q2    1   0.9192  0.8747  0.6032  11.00000  0.05    0.24
Q3    1   0.7607  0.8623  0.6337  11.00000  0.05    0.22
Q4    1   0.8987  1.0672  0.4607  11.00000  0.05    0.20
Q5    1   0.8108  0.9457  0.5849  11.00000  0.05    0.20
Q6    1   0.3727  0.5369  0.6554  11.00000  0.05    0.18
Q7    1   0.5000  0.4082  0.7500  10.50000  0.05    0.17
Q8    1   0.8589  1.0104  0.5219  11.00000  0.05    0.17
Q9    1   0.4829  0.5801  0.6801  11.00000  0.05    0.16
Q10   1   0.9653  0.3054  0.7277  11.00000  0.05    0.16
Q11   1   0.5503  0.7838  0.6032  11.00000  0.05    0.16
Q12   1   0.5206  0.8927  0.6154  11.00000  0.05    0.15
Q13   1   0.4838  0.8261  0.6593  11.00000  0.05    0.15
Q14   1   0.7825  1.0689  0.4805  11.00000  0.05    0.14
Q15   1   0.4811  0.4812  0.6790  11.00000  0.05    0.14
Q16   1   0.6011  0.8587  0.6574  11.00000  0.05    0.14
Q17   1   0.7936  0.7547  0.7319  11.00000  0.05    0.14
Q18   1   0.2100  0.4612  0.5029  11.00000  0.05    0.14
Q19   1   0.4695  0.3516  0.6816  11.00000  0.05    0.13
Q20   1   0.6947  0.8184  0.7082  11.00000  0.05    0.13
;
_shelx_res_checksum              24551
####################################################################### 
# 
# This file contains crystal structure data downloaded from the 
# Cambridge Structural Database (CSD) hosted by the Cambridge 
# Crystallographic Data Centre (CCDC).
# 
# Full information about CCDC data access policies and citation 
# guidelines are available at http://www.ccdc.cam.ac.uk/access/V1 
# 
# Audit and citation data items may have been added by the CCDC. 
# Please retain this information to preserve the provenance of 
# this file and to allow appropriate attribution of the data. 
# 
#######################################################################

data_p_DFB
_database_code_depnum_ccdc_archive 'CCDC 2266789'
loop_
_audit_author_name
_audit_author_address
'Rohan Jena'
;JNCASR
India
;
_audit_update_record             
;
2023-05-31 deposited with the CCDC.	2023-10-05 downloaded from the CCDC.
;

_audit_creation_method           SHELXL-2018/3
_shelx_SHELXL_version_number     2018/3
_chemical_name_systematic        ?
_chemical_name_common            ?
_chemical_melting_point          ?
_chemical_formula_moiety         ?
_chemical_formula_sum            'C30 H18 F2 N2 O4 Zn'
_chemical_formula_weight         573.83

loop_
_atom_type_symbol
_atom_type_description
_atom_type_scat_dispersion_real
_atom_type_scat_dispersion_imag
_atom_type_scat_source
C C 0.0033 0.0016 'International Tables Vol C Tables 4.2.6.8 and 6.1.1.4'
H H 0.0000 0.0000 'International Tables Vol C Tables 4.2.6.8 and 6.1.1.4'
F F 0.0171 0.0103 'International Tables Vol C Tables 4.2.6.8 and 6.1.1.4'
N N 0.0061 0.0033 'International Tables Vol C Tables 4.2.6.8 and 6.1.1.4'
O O 0.0106 0.0060 'International Tables Vol C Tables 4.2.6.8 and 6.1.1.4'
Zn Zn 0.2839 1.4301 'International Tables Vol C Tables 4.2.6.8 and 6.1.1.4'

_space_group_crystal_system      monoclinic
_space_group_IT_number           13
_space_group_name_H-M_alt        'P 2/c'
_space_group_name_Hall           '-P 2yc'

_shelx_space_group_comment       
;
The symmetry employed for this shelxl refinement is uniquely defined
by the following loop, which should always be used as a source of
symmetry information in preference to the above space-group names.
They are only intended as comments.
;

loop_
_space_group_symop_operation_xyz
'x, y, z'
'-x, y, -z+1/2'
'-x, -y, -z'
'x, -y, z-1/2'

_cell_length_a                   7.8873(3)
_cell_length_b                   9.9771(4)
_cell_length_c                   16.0181(7)
_cell_angle_alpha                90
_cell_angle_beta                 93.433(2)
_cell_angle_gamma                90
_cell_volume                     1258.24(9)
_cell_formula_units_Z            2
_cell_measurement_temperature    293(2)
_cell_measurement_reflns_used    3147
_cell_measurement_theta_min      2.041
_cell_measurement_theta_max      28.325

_exptl_crystal_description       Cube
_exptl_crystal_colour            'Pale yellow'
_exptl_crystal_density_meas      ?
_exptl_crystal_density_method    ?
_exptl_crystal_density_diffrn    1.515
_exptl_crystal_F_000             584
_exptl_transmission_factor_min   ?
_exptl_transmission_factor_max   ?
_exptl_crystal_size_max          0.118
_exptl_crystal_size_mid          0.109
_exptl_crystal_size_min          0.103
_exptl_absorpt_coefficient_mu    1.031
_shelx_estimated_absorpt_T_min   ?
_shelx_estimated_absorpt_T_max   ?
_exptl_absorpt_correction_type   ?
_exptl_absorpt_correction_T_min  ?
_exptl_absorpt_correction_T_max  ?
_exptl_absorpt_process_details   ?
_exptl_absorpt_special_details   ?
_diffrn_ambient_temperature      293(2)
_diffrn_radiation_wavelength     0.71073
_diffrn_radiation_type           MoK\a
_diffrn_source                   ?
_diffrn_measurement_device_type  'Bruker APEX-II CCD'
_diffrn_measurement_method       '\f and \w scans'
_diffrn_detector_area_resol_mean ?
_diffrn_reflns_number            27356
_diffrn_reflns_av_unetI/netI     0.0822
_diffrn_reflns_av_R_equivalents  0.1373
_diffrn_reflns_limit_h_min       -10
_diffrn_reflns_limit_h_max       10
_diffrn_reflns_limit_k_min       -13
_diffrn_reflns_limit_k_max       13
_diffrn_reflns_limit_l_min       -21
_diffrn_reflns_limit_l_max       21
_diffrn_reflns_theta_min         2.041
_diffrn_reflns_theta_max         28.325
_diffrn_reflns_theta_full        25.242
_diffrn_measured_fraction_theta_max 0.999
_diffrn_measured_fraction_theta_full 1.000
_diffrn_reflns_Laue_measured_fraction_max 0.999
_diffrn_reflns_Laue_measured_fraction_full 1.000
_diffrn_reflns_point_group_measured_fraction_max 0.999
_diffrn_reflns_point_group_measured_fraction_full 1.000
_reflns_number_total             3145
_reflns_number_gt                1924
_reflns_threshold_expression     'I > 2\s(I)'
_reflns_Friedel_coverage         0.000
_reflns_Friedel_fraction_max     .
_reflns_Friedel_fraction_full    .

_reflns_special_details          
;
 Reflections were merged by SHELXL according to the crystal
 class for the calculation of statistics and refinement.
 
 _reflns_Friedel_fraction is defined as the number of unique
 Friedel pairs measured divided by the number that would be
 possible theoretically, ignoring centric projections and
 systematic absences.
;

_computing_data_collection       ?
_computing_cell_refinement       ?
_computing_data_reduction        ?
_computing_structure_solution    'SHELXT 2018/2 (Sheldrick, 2018)'
_computing_structure_refinement  'SHELXL-2018/3 (Sheldrick, 2018)'
_computing_molecular_graphics    ?
_computing_publication_material  ?
_refine_special_details          ?
_refine_ls_structure_factor_coef Fsqd
_refine_ls_matrix_type           full
_refine_ls_weighting_scheme      calc
_refine_ls_weighting_details     
'w=1/[\s^2^(Fo^2^)+(0.0483P)^2^] where P=(Fo^2^+2Fc^2^)/3'
_atom_sites_solution_primary     ?
_atom_sites_solution_secondary   ?
_atom_sites_solution_hydrogens   geom
_refine_ls_hydrogen_treatment    constr
_refine_ls_extinction_method     none
_refine_ls_extinction_coef       .
_refine_ls_number_reflns         3145
_refine_ls_number_parameters     177
_refine_ls_number_restraints     0
_refine_ls_R_factor_all          0.1040
_refine_ls_R_factor_gt           0.0461
_refine_ls_wR_factor_ref         0.1133
_refine_ls_wR_factor_gt          0.0961
_refine_ls_goodness_of_fit_ref   1.012
_refine_ls_restrained_S_all      1.012
_refine_ls_shift/su_max          0.001
_refine_ls_shift/su_mean         0.000

loop_
_atom_site_label
_atom_site_type_symbol
_atom_site_fract_x
_atom_site_fract_y
_atom_site_fract_z
_atom_site_U_iso_or_equiv
_atom_site_adp_type
_atom_site_occupancy
_atom_site_site_symmetry_order
_atom_site_calc_flag
_atom_site_refinement_flags_posn
_atom_site_refinement_flags_adp
_atom_site_refinement_flags_occupancy
_atom_site_disorder_assembly
_atom_site_disorder_group
Zn1 Zn 0.500000 0.69881(4) 0.750000 0.04031(18) Uani 1 2 d S T P . .
F1 F 0.1613(6) 0.6583(4) 0.4019(2) 0.1895(17) Uani 1 1 d . . . . .
O1 O 0.5320(3) 0.8474(2) 0.63171(14) 0.0614(6) Uani 1 1 d . . . . .
O2 O 0.7271(2) 0.7602(2) 0.71792(12) 0.0510(5) Uani 1 1 d . . . . .
N1 N 0.4295(3) 0.5378(2) 0.67135(15) 0.0488(6) Uani 1 1 d . . . . .
C1 C 0.6833(4) 0.8302(2) 0.65412(17) 0.0394(6) Uani 1 1 d . . . . .
C2 C 0.8228(3) 0.8871(3) 0.60541(16) 0.0379(6) Uani 1 1 d . . . . .
C3 C 0.7851(3) 0.9692(3) 0.53920(16) 0.0400(6) Uani 1 1 d . . . . .
H3 H 0.672751 0.993487 0.526384 0.048 Uiso 1 1 calc R U . . .
C4 C 0.9151(3) 1.0190(3) 0.48880(16) 0.0358(6) Uani 1 1 d . . . . .
C5 C 0.8786(3) 1.0996(3) 0.41911(17) 0.0452(7) Uani 1 1 d . . . . .
H5 H 0.766393 1.121658 0.403819 0.054 Uiso 1 1 calc R U . . .
C6 C 1.0063(4) 1.1468(3) 0.37287(18) 0.0453(7) Uani 1 1 d . . . . .
H6 H 0.980482 1.201609 0.326881 0.054 Uiso 1 1 calc R U . . .
C7 C 0.4618(4) 0.4180(3) 0.70803(19) 0.0547(8) Uani 1 1 d . . . . .
C8 C 0.4253(6) 0.2959(4) 0.6680(3) 0.0842(12) Uani 1 1 d . . . . .
C9 C 0.3509(7) 0.3035(5) 0.5878(3) 0.1127(18) Uani 1 1 d . . . . .
H9 H 0.323996 0.224943 0.558691 0.135 Uiso 1 1 calc R U . . .
C10 C 0.3165(7) 0.4236(5) 0.5507(3) 0.1082(16) Uani 1 1 d . . . . .
H10 H 0.266377 0.427935 0.496689 0.130 Uiso 1 1 calc R U . . .
C11 C 0.3579(5) 0.5405(4) 0.5952(2) 0.0742(10) Uani 1 1 d . . . . .
H11 H 0.334014 0.622998 0.570187 0.089 Uiso 1 1 calc R U . . .
C12 C 0.4651(8) 0.1735(4) 0.7115(3) 0.118(2) Uani 1 1 d . . . . .
H12 H 0.441248 0.092214 0.684925 0.141 Uiso 1 1 calc R U . . .
C13 C 0.0404(7) 0.7770(4) 0.2875(3) 0.1085(16) Uani 1 1 d . . . . .
H13 H 0.069585 0.857315 0.314095 0.130 Uiso 1 1 calc R U . . .
C14 C 0.0795(7) 0.6589(5) 0.3248(3) 0.1043(14) Uani 1 1 d . . . . .
C15 C 0.0413(7) 0.5400(5) 0.2880(3) 0.1098(18) Uani 1 1 d . . . . .
H15 H 0.071351 0.459905 0.314633 0.132 Uiso 1 1 calc R U . . .

loop_
_atom_site_aniso_label
_atom_site_aniso_U_11
_atom_site_aniso_U_22
_atom_site_aniso_U_33
_atom_site_aniso_U_23
_atom_site_aniso_U_13
_atom_site_aniso_U_12
Zn1 0.0392(3) 0.0352(3) 0.0477(3) 0.000 0.0126(2) 0.000
F1 0.204(4) 0.231(4) 0.128(3) 0.011(3) -0.035(3) 0.025(3)
O1 0.0334(12) 0.0677(14) 0.0837(16) 0.0180(12) 0.0086(11) -0.0036(10)
O2 0.0444(12) 0.0614(12) 0.0476(12) 0.0096(10) 0.0071(9) -0.0095(10)
N1 0.0577(16) 0.0450(15) 0.0444(15) -0.0016(11) 0.0107(12) 0.0003(12)
C1 0.0425(17) 0.0354(15) 0.0410(16) -0.0049(12) 0.0094(13) -0.0061(12)
C2 0.0383(15) 0.0380(15) 0.0375(15) -0.0012(12) 0.0042(12) -0.0060(12)
C3 0.0318(14) 0.0409(15) 0.0471(16) -0.0037(13) 0.0014(12) -0.0034(12)
C4 0.0309(13) 0.0384(14) 0.0378(15) 0.0002(12) -0.0017(11) -0.0009(11)
C5 0.0318(15) 0.0528(17) 0.0503(17) 0.0080(14) -0.0044(13) -0.0013(13)
C6 0.0424(17) 0.0480(16) 0.0456(17) 0.0078(13) 0.0021(13) -0.0028(13)
C7 0.055(2) 0.0443(18) 0.066(2) -0.0088(15) 0.0165(15) -0.0027(15)
C8 0.094(3) 0.047(2) 0.112(4) -0.025(2) 0.012(3) -0.008(2)
C9 0.136(5) 0.082(3) 0.119(4) -0.055(3) -0.003(3) -0.023(3)
C10 0.142(5) 0.105(4) 0.076(3) -0.032(3) -0.010(3) -0.019(3)
C11 0.089(3) 0.078(3) 0.056(2) -0.0073(19) 0.005(2) -0.005(2)
C12 0.129(5) 0.037(2) 0.187(7) -0.024(2) 0.013(4) -0.009(2)
C13 0.122(5) 0.063(3) 0.139(5) -0.015(2) 0.001(3) -0.009(3)
C14 0.105(4) 0.105(4) 0.103(4) 0.002(3) 0.004(3) 0.014(3)
C15 0.114(5) 0.069(3) 0.150(5) 0.025(3) 0.034(4) 0.023(3)

_geom_special_details            
;
 All esds (except the esd in the dihedral angle between two l.s. planes)
 are estimated using the full covariance matrix.  The cell esds are taken
 into account individually in the estimation of esds in distances, angles
 and torsion angles; correlations between esds in cell parameters are only
 used when they are defined by crystal symmetry.  An approximate (isotropic)
 treatment of cell esds is used for estimating esds involving l.s. planes.
;

loop_
_geom_bond_atom_site_label_1
_geom_bond_atom_site_label_2
_geom_bond_distance
_geom_bond_site_symmetry_2
_geom_bond_publ_flag
Zn1 O2 1.9893(19) . ?
Zn1 O2 1.9894(19) 2_656 ?
Zn1 N1 2.096(2) . ?
Zn1 N1 2.096(2) 2_656 ?
Zn1 O1 2.431(2) 2_656 ?
Zn1 O1 2.431(2) . ?
Zn1 C1 2.536(3) 2_656 ?
Zn1 C1 2.536(3) . ?
F1 C14 1.358(5) . ?
O1 C1 1.237(3) . ?
O2 C1 1.269(3) . ?
N1 C11 1.313(4) . ?
N1 C7 1.349(4) . ?
C1 C2 1.499(4) . ?
C2 C3 1.359(4) . ?
C2 C6 1.412(4) 3_776 ?
C3 C4 1.431(4) . ?
C4 C5 1.392(4) . ?
C4 C4 1.418(5) 3_776 ?
C5 C6 1.370(4) . ?
C7 C8 1.399(4) . ?
C7 C7 1.440(6) 2_656 ?
C8 C9 1.382(6) . ?
C8 C12 1.432(5) . ?
C9 C10 1.358(6) . ?
C10 C11 1.396(5) . ?
C12 C12 1.321(10) 2_656 ?
C13 C13 1.327(9) 2 ?
C13 C14 1.348(6) . ?
C14 C15 1.350(6) . ?
C15 C15 1.346(9) 2 ?

loop_
_geom_angle_atom_site_label_1
_geom_angle_atom_site_label_2
_geom_angle_atom_site_label_3
_geom_angle
_geom_angle_site_symmetry_1
_geom_angle_site_symmetry_3
_geom_angle_publ_flag
O2 Zn1 O2 144.15(13) . 2_656 ?
O2 Zn1 N1 106.93(9) . . ?
O2 Zn1 N1 100.40(9) 2_656 . ?
O2 Zn1 N1 100.40(9) . 2_656 ?
O2 Zn1 N1 106.93(9) 2_656 2_656 ?
N1 Zn1 N1 79.93(13) . 2_656 ?
O2 Zn1 O1 98.67(8) . 2_656 ?
O2 Zn1 O1 58.25(7) 2_656 2_656 ?
N1 Zn1 O1 154.12(8) . 2_656 ?
N1 Zn1 O1 92.01(9) 2_656 2_656 ?
O2 Zn1 O1 58.25(7) . . ?
O2 Zn1 O1 98.67(8) 2_656 . ?
N1 Zn1 O1 92.01(9) . . ?
N1 Zn1 O1 154.12(8) 2_656 . ?
O1 Zn1 O1 104.84(11) 2_656 . ?
O2 Zn1 C1 123.51(9) . 2_656 ?
O2 Zn1 C1 29.52(8) 2_656 2_656 ?
N1 Zn1 C1 128.29(9) . 2_656 ?
N1 Zn1 C1 99.93(9) 2_656 2_656 ?
O1 Zn1 C1 28.75(7) 2_656 2_656 ?
O1 Zn1 C1 104.26(8) . 2_656 ?
O2 Zn1 C1 29.53(8) . . ?
O2 Zn1 C1 123.51(9) 2_656 . ?
N1 Zn1 C1 99.93(9) . . ?
N1 Zn1 C1 128.29(9) 2_656 . ?
O1 Zn1 C1 104.26(8) 2_656 . ?
O1 Zn1 C1 28.75(8) . . ?
C1 Zn1 C1 117.77(12) 2_656 . ?
C1 O1 Zn1 80.35(16) . . ?
C1 O2 Zn1 99.87(16) . . ?
C11 N1 C7 118.8(3) . . ?
C11 N1 Zn1 128.8(2) . . ?
C7 N1 Zn1 112.38(19) . . ?
O1 C1 O2 121.4(2) . . ?
O1 C1 C2 121.5(3) . . ?
O2 C1 C2 117.1(2) . . ?
O1 C1 Zn1 70.90(15) . . ?
O2 C1 Zn1 50.61(12) . . ?
C2 C1 Zn1 167.0(2) . . ?
C3 C2 C6 119.8(2) . 3_776 ?
C3 C2 C1 120.1(2) . . ?
C6 C2 C1 120.0(2) 3_776 . ?
C2 C3 C4 121.3(2) . . ?
C5 C4 C4 120.3(3) . 3_776 ?
C5 C4 C3 122.2(2) . . ?
C4 C4 C3 117.5(3) 3_776 . ?
C6 C5 C4 120.6(2) . . ?
C5 C6 C2 120.4(3) . 3_776 ?
N1 C7 C8 122.9(3) . . ?
N1 C7 C7 117.65(16) . 2_656 ?
C8 C7 C7 119.4(2) . 2_656 ?
C9 C8 C7 116.3(4) . . ?
C9 C8 C12 124.6(4) . . ?
C7 C8 C12 119.1(4) . . ?
C10 C9 C8 121.2(4) . . ?
C9 C10 C11 118.6(4) . . ?
N1 C11 C10 122.2(4) . . ?
C12 C12 C8 121.5(3) 2_656 . ?
C13 C13 C14 119.1(3) 2 . ?
C13 C14 C15 122.4(5) . . ?
C13 C14 F1 119.3(5) . . ?
C15 C14 F1 118.3(5) . . ?
C15 C15 C14 118.5(3) 2 . ?

_refine_diff_density_max         0.262
_refine_diff_density_min         -0.256
_refine_diff_density_rms         0.061

_shelx_res_file                  
;
TITL C:\Users\91700\Desktop\CIFs\14dfb\7_a.res in P2/c
    C:\Users\91700\Desktop\CIFs\14dfb\7_a.res
    created by SHELXL-2018/3 at 23:51:26 on 18-Jul-2022
CELL 0.71073 7.8873 9.9771 16.0181 90.000 93.433 90.000
ZERR 2.0000 0.0003 0.0004 0.0007 0.000 0.002 0.000
LATT 1
SYMM -X, Y, 0.5-Z
SFAC C H F N O ZN
UNIT 60 36 4 4 8 2
BOND
ACTA
FMAP 2 1 53
PLAN 20 0 0
LIST 6 1
L.S. 10
WGHT    0.048300
FVAR       0.48713
ZN1   6    0.500000    0.698813    0.750000    10.50000    0.03920    0.03524 =
         0.04770    0.00000    0.01256    0.00000
F1    3    0.161328    0.658323    0.401852    11.00000    0.20370    0.23115 =
         0.12811    0.01115   -0.03502    0.02455
O1    5    0.532001    0.847408    0.631713    11.00000    0.03340    0.06766 =
         0.08372    0.01799    0.00859   -0.00358
O2    5    0.727101    0.760176    0.717922    11.00000    0.04443    0.06145 =
         0.04759    0.00955    0.00713   -0.00955
N1    4    0.429484    0.537805    0.671351    11.00000    0.05773    0.04503 =
         0.04442   -0.00160    0.01075    0.00028
C1    1    0.683278    0.830180    0.654124    11.00000    0.04250    0.03541 =
         0.04102   -0.00489    0.00936   -0.00615
C2    1    0.822819    0.887111    0.605412    11.00000    0.03830    0.03804 =
         0.03750   -0.00116    0.00418   -0.00598
C3    1    0.785143    0.969196    0.539198    11.00000    0.03179    0.04091 =
         0.04705   -0.00367    0.00141   -0.00338
AFIX  43
H3    2    0.672751    0.993487    0.526384    11.00000   -1.20000
AFIX   0
C4    1    0.915062    1.018984    0.488803    11.00000    0.03091    0.03836 =
         0.03778    0.00017   -0.00166   -0.00093
C5    1    0.878552    1.099639    0.419112    11.00000    0.03180    0.05280 =
         0.05026    0.00801   -0.00440   -0.00134
AFIX  43
H5    2    0.766393    1.121658    0.403819    11.00000   -1.20000
AFIX   0
C6    1    1.006348    1.146845    0.372873    11.00000    0.04240    0.04798 =
         0.04560    0.00776    0.00215   -0.00278
AFIX  43
H6    2    0.980482    1.201609    0.326881    11.00000   -1.20000
AFIX   0
C7    1    0.461765    0.418026    0.708026    11.00000    0.05489    0.04426 =
         0.06647   -0.00879    0.01649   -0.00271
C8    1    0.425300    0.295939    0.667978    11.00000    0.09369    0.04732 =
         0.11247   -0.02502    0.01229   -0.00795
C9    1    0.350937    0.303519    0.587773    11.00000    0.13587    0.08211 =
         0.11891   -0.05489   -0.00296   -0.02277
AFIX  43
H9    2    0.323996    0.224943    0.558691    11.00000   -1.20000
AFIX   0
C10   1    0.316506    0.423633    0.550671    11.00000    0.14201    0.10501 =
         0.07556   -0.03247   -0.00992   -0.01931
AFIX  43
H10   2    0.266377    0.427935    0.496689    11.00000   -1.20000
AFIX   0
C11   1    0.357911    0.540501    0.595235    11.00000    0.08935    0.07768 =
         0.05565   -0.00725    0.00460   -0.00492
AFIX  43
H11   2    0.334014    0.622998    0.570187    11.00000   -1.20000
AFIX   0
C12   1    0.465090    0.173523    0.711487    11.00000    0.12889    0.03732 =
         0.18712   -0.02359    0.01307   -0.00862
AFIX  43
H12   2    0.441248    0.092214    0.684925    11.00000   -1.20000
AFIX   0
C13   1    0.040368    0.776967    0.287542    11.00000    0.12235    0.06308 =
         0.13918   -0.01544    0.00149   -0.00886
AFIX  43
H13   2    0.069585    0.857315    0.314095    11.00000   -1.20000
AFIX   0
C14   1    0.079458    0.658928    0.324799    11.00000    0.10493    0.10462 =
         0.10309    0.00226    0.00428    0.01369
C15   1    0.041276    0.540027    0.288020    11.00000    0.11350    0.06885 =
         0.15011    0.02460    0.03412    0.02280
AFIX  43
H15   2    0.071351    0.459905    0.314633    11.00000   -1.20000
AFIX   0
HKLF 4


REM  C:\Users\91700\Desktop\CIFs\14dfb\7_a.res in P2/c
REM wR2 = 0.1133, GooF = S = 1.012, Restrained GooF = 1.012 for all data
REM R1 = 0.0461 for 1924 Fo > 4sig(Fo) and 0.1040 for all 3145 data
REM 177 parameters refined using 0 restraints

END

WGHT      0.0479      0.0000

REM Highest difference peak  0.262,  deepest hole -0.256,  1-sigma level  0.061
Q1    1   0.6037  0.8795  0.6411  11.00000  0.05    0.26
Q2    1   0.5438  0.7550  0.5962  11.00000  0.05    0.23
Q3    1   0.8933  1.0097  0.5223  11.00000  0.05    0.21
Q4    1   0.5008  0.9539  0.5792  11.00000  0.05    0.21
Q5    1   0.7564  0.9109  0.7450  11.00000  0.05    0.20
Q6    1   0.6845  0.7138  0.7432  11.00000  0.05    0.20
Q7    1   0.7610  0.9053  0.5821  11.00000  0.05    0.20
Q8    1  -0.0013  0.6005  0.4226  11.00000  0.05    0.20
Q9    1   0.7603  1.0789  0.4849  11.00000  0.05    0.19
Q10   1   0.4582  0.4136  0.7465  11.00000  0.05    0.19
Q11   1   0.9381  1.0753  0.4812  11.00000  0.05    0.19
Q12   1   0.7583  0.7982  0.5441  11.00000  0.05    0.19
Q13   1   0.5826  0.9856  0.4195  11.00000  0.05    0.19
Q14   1   0.6183  0.7984  0.7345  11.00000  0.05    0.19
Q15   1   0.2821  0.1713  0.6196  11.00000  0.05    0.19
Q16   1  -0.0945  0.5864  0.3199  11.00000  0.05    0.19
Q17   1   0.0619  0.8393  0.3755  11.00000  0.05    0.19
Q18   1   0.3232  0.0509  0.6177  11.00000  0.05    0.19
Q19   1   0.5534  1.0529  0.5807  11.00000  0.05    0.19
Q20   1   0.7577  0.8602  0.6390  11.00000  0.05    0.18
;
_shelx_res_checksum              18795
####################################################################### 
# 
# This file contains crystal structure data downloaded from the 
# Cambridge Structural Database (CSD) hosted by the Cambridge 
# Crystallographic Data Centre (CCDC).
# 
# Full information about CCDC data access policies and citation 
# guidelines are available at http://www.ccdc.cam.ac.uk/access/V1 
# 
# Audit and citation data items may have been added by the CCDC. 
# Please retain this information to preserve the provenance of 
# this file and to allow appropriate attribution of the data. 
# 
#######################################################################

data_o_DFB
_database_code_depnum_ccdc_archive 'CCDC 2266790'
loop_
_audit_author_name
_audit_author_address
'Rohan Jena'
;JNCASR
India
;
_audit_update_record             
;
2023-09-21 deposited with the CCDC.	2023-10-05 downloaded from the CCDC.
;

_audit_creation_method           SHELXL-2018/3
_shelx_SHELXL_version_number     2018/3
_chemical_name_systematic        ?
_chemical_name_common            ?
_chemical_melting_point          ?
_chemical_formula_moiety         ?
_chemical_formula_sum            'C30 H18 F2 N2 O4 Zn'
_chemical_formula_weight         573.83

loop_
_atom_type_symbol
_atom_type_description
_atom_type_scat_dispersion_real
_atom_type_scat_dispersion_imag
_atom_type_scat_source
C C 0.0033 0.0016 'International Tables Vol C Tables 4.2.6.8 and 6.1.1.4'
H H 0.0000 0.0000 'International Tables Vol C Tables 4.2.6.8 and 6.1.1.4'
F F 0.0171 0.0103 'International Tables Vol C Tables 4.2.6.8 and 6.1.1.4'
N N 0.0061 0.0033 'International Tables Vol C Tables 4.2.6.8 and 6.1.1.4'
O O 0.0106 0.0060 'International Tables Vol C Tables 4.2.6.8 and 6.1.1.4'
Zn Zn 0.2839 1.4301 'International Tables Vol C Tables 4.2.6.8 and 6.1.1.4'

_space_group_crystal_system      monoclinic
_space_group_IT_number           13
_space_group_name_H-M_alt        'P 2/n'
_space_group_name_Hall           '-P 2yac'

_shelx_space_group_comment       
;
The symmetry employed for this shelxl refinement is uniquely defined
by the following loop, which should always be used as a source of
symmetry information in preference to the above space-group names.
They are only intended as comments.
;

loop_
_space_group_symop_operation_xyz
'x, y, z'
'-x+1/2, y, -z+1/2'
'-x, -y, -z'
'x-1/2, -y, z-1/2'

_cell_length_a                   14.980(3)
_cell_length_b                   9.8498(17)
_cell_length_c                   16.639(3)
_cell_angle_alpha                90
_cell_angle_beta                 94.860(7)
_cell_angle_gamma                90
_cell_volume                     2446.2(7)
_cell_formula_units_Z            4
_cell_measurement_temperature    100(2)
_cell_measurement_reflns_used    9991
_cell_measurement_theta_min      2.41
_cell_measurement_theta_max      25.14

_exptl_crystal_description       Cuboid
_exptl_crystal_colour            'Pale Yellow'
_exptl_crystal_density_meas      ?
_exptl_crystal_density_method    ?
_exptl_crystal_density_diffrn    1.558
_exptl_crystal_F_000             1168
_exptl_transmission_factor_min   ?
_exptl_transmission_factor_max   ?
_exptl_crystal_size_max          0.110
_exptl_crystal_size_mid          0.080
_exptl_crystal_size_min          0.050
_exptl_absorpt_coefficient_mu    1.061
_shelx_estimated_absorpt_T_min   0.892
_shelx_estimated_absorpt_T_max   0.949
_exptl_absorpt_correction_type   ?
_exptl_absorpt_correction_T_min  ?
_exptl_absorpt_correction_T_max  ?
_exptl_absorpt_process_details   ?
_exptl_absorpt_special_details   ?
_diffrn_ambient_temperature      100(2)
_diffrn_radiation_wavelength     0.71073
_diffrn_radiation_type           MoK\a
_diffrn_source                   Mo
_diffrn_measurement_device_type  'Bruker APEX-II CCD'
_diffrn_measurement_method       '\f and \w scans'
_diffrn_detector_area_resol_mean ?
_diffrn_reflns_number            29522
_diffrn_reflns_av_unetI/netI     0.0787
_diffrn_reflns_av_R_equivalents  0.1113
_diffrn_reflns_limit_h_min       -17
_diffrn_reflns_limit_h_max       17
_diffrn_reflns_limit_k_min       -11
_diffrn_reflns_limit_k_max       11
_diffrn_reflns_limit_l_min       -19
_diffrn_reflns_limit_l_max       19
_diffrn_reflns_theta_min         2.405
_diffrn_reflns_theta_max         25.001
_diffrn_reflns_theta_full        25.001
_diffrn_measured_fraction_theta_max 0.996
_diffrn_measured_fraction_theta_full 0.996
_diffrn_reflns_Laue_measured_fraction_max 0.996
_diffrn_reflns_Laue_measured_fraction_full 0.996
_diffrn_reflns_point_group_measured_fraction_max 0.996
_diffrn_reflns_point_group_measured_fraction_full 0.996
_reflns_number_total             4301
_reflns_number_gt                3002
_reflns_threshold_expression     'I > 2\s(I)'
_reflns_Friedel_coverage         0.000
_reflns_Friedel_fraction_max     .
_reflns_Friedel_fraction_full    .

_reflns_special_details          
;
 Reflections were merged by SHELXL according to the crystal
 class for the calculation of statistics and refinement.
 
 _reflns_Friedel_fraction is defined as the number of unique
 Friedel pairs measured divided by the number that would be
 possible theoretically, ignoring centric projections and
 systematic absences.
;

_computing_data_collection       ?
_computing_cell_refinement       ?
_computing_data_reduction        ?
_computing_structure_solution    'SHELXT 2018/2 (Sheldrick, 2018)'
_computing_structure_refinement  'SHELXL-2018/3 (Sheldrick, 2018)'
_computing_molecular_graphics    ?
_computing_publication_material  ?
_refine_special_details          ?
_refine_ls_structure_factor_coef Fsqd
_refine_ls_matrix_type           full
_refine_ls_weighting_scheme      calc
_refine_ls_weighting_details     
'w=1/[\s^2^(Fo^2^)+(0.0857P)^2^+16.6659P] where P=(Fo^2^+2Fc^2^)/3'
_atom_sites_solution_primary     ?
_atom_sites_solution_secondary   ?
_atom_sites_solution_hydrogens   geom
_refine_ls_hydrogen_treatment    constr
_refine_ls_extinction_method     none
_refine_ls_extinction_coef       .
_refine_ls_number_reflns         4301
_refine_ls_number_parameters     305
_refine_ls_number_restraints     62
_refine_ls_R_factor_all          0.1106
_refine_ls_R_factor_gt           0.0778
_refine_ls_wR_factor_ref         0.2122
_refine_ls_wR_factor_gt          0.1921
_refine_ls_goodness_of_fit_ref   1.041
_refine_ls_restrained_S_all      1.044
_refine_ls_shift/su_max          0.000
_refine_ls_shift/su_mean         0.000

loop_
_atom_site_label
_atom_site_type_symbol
_atom_site_fract_x
_atom_site_fract_y
_atom_site_fract_z
_atom_site_U_iso_or_equiv
_atom_site_adp_type
_atom_site_occupancy
_atom_site_site_symmetry_order
_atom_site_calc_flag
_atom_site_refinement_flags_posn
_atom_site_refinement_flags_adp
_atom_site_refinement_flags_occupancy
_atom_site_disorder_assembly
_atom_site_disorder_group
Zn1 Zn 0.250000 0.27608(10) 0.750000 0.0171(3) Uani 1 2 d S T P . .
Zn2 Zn 0.750000 0.72135(10) 0.750000 0.0186(3) Uani 1 2 d S T P . .
F1 F 0.3584(6) 0.4494(12) 0.5625(6) 0.183(3) Uani 1 1 d D U . . .
F2 F 0.4001(5) 0.6828(13) 0.5784(6) 0.183(3) Uani 1 1 d D U . . .
O1 O 0.2583(3) 0.2210(5) 0.6295(3) 0.0238(10) Uani 1 1 d . . . . .
O2 O 0.3612(3) 0.1437(4) 0.7208(2) 0.0206(10) Uani 1 1 d . . . . .
O3 O 0.6365(3) 0.8733(5) 0.7553(3) 0.0252(11) Uani 1 1 d . . . . .
O4 O 0.7059(3) 0.7719(5) 0.8605(3) 0.0237(10) Uani 1 1 d . . . . .
N1 N 0.3385(3) 0.4425(5) 0.7726(3) 0.0211(12) Uani 1 1 d . . . . .
N2 N 0.6724(4) 0.5581(6) 0.7028(4) 0.0323(14) Uani 1 1 d . . . . .
C1 C 0.2941(6) 0.5398(9) 0.5364(4) 0.121(2) Uani 1 1 d DG U . . .
C2 C 0.3192(5) 0.6752(11) 0.5455(4) 0.121(2) Uani 1 1 d DG U . . .
C3 C 0.2593(7) 0.7774(7) 0.5203(5) 0.121(2) Uani 1 1 d DG U . . .
H3 H 0.276456 0.869928 0.526518 0.145 Uiso 1 1 calc R U . . .
C4 C 0.1742(6) 0.7443(9) 0.4861(5) 0.121(2) Uani 1 1 d G U . . .
H4 H 0.133239 0.814212 0.468848 0.145 Uiso 1 1 calc R U . . .
C5 C 0.1491(6) 0.6090(11) 0.4770(5) 0.121(2) Uani 1 1 d G U . . .
H5 H 0.090924 0.586371 0.453557 0.145 Uiso 1 1 calc R U . . .
C6 C 0.2090(7) 0.5067(7) 0.5021(6) 0.121(2) Uani 1 1 d G U . . .
H6 H 0.191825 0.414245 0.495936 0.145 Uiso 1 1 calc R U . . .
C7 C 0.2979(4) 0.5644(7) 0.7626(4) 0.0271(15) Uani 1 1 d . . . . .
C8 C 0.3423(5) 0.6881(8) 0.7757(5) 0.0394(19) Uani 1 1 d . . . . .
C9 C 0.4341(6) 0.6820(9) 0.8014(6) 0.054(3) Uani 1 1 d . . . . .
H9 H 0.467451 0.763159 0.811338 0.065 Uiso 1 1 calc R U . . .
C10 C 0.4749(5) 0.5587(9) 0.8119(5) 0.046(2) Uani 1 1 d . . . . .
H10 H 0.536804 0.553572 0.829473 0.055 Uiso 1 1 calc R U . . .
C11 C 0.4249(5) 0.4390(8) 0.7966(4) 0.0324(17) Uani 1 1 d . . . . .
H11 H 0.453932 0.353599 0.803655 0.039 Uiso 1 1 calc R U . . .
C12 C 0.2939(6) 0.8131(8) 0.7621(6) 0.052(2) Uani 1 1 d . . . . .
H12 H 0.324500 0.897026 0.770250 0.062 Uiso 1 1 calc R U . . .
C13 C 0.3314(4) 0.1568(6) 0.6480(4) 0.0200(14) Uani 1 1 d . . . . .
C14 C 0.3846(4) 0.1038(6) 0.5833(4) 0.0176(13) Uani 1 1 d . . . . .
C15 C 0.4600(4) 0.0263(6) 0.6017(4) 0.0172(13) Uani 1 1 d . . . . .
H15 H 0.476308 0.001492 0.656135 0.021 Uiso 1 1 calc R U . . .
C16 C 0.5129(4) -0.0164(6) 0.5413(3) 0.0163(13) Uani 1 1 d . . . . .
C17 C 0.5938(4) -0.0915(7) 0.5588(4) 0.0209(14) Uani 1 1 d . . . . .
H17 H 0.613340 -0.111779 0.613240 0.025 Uiso 1 1 calc R U . . .
C18 C 0.6439(4) -0.1349(6) 0.4981(4) 0.0206(14) Uani 1 1 d . . . . .
H18 H 0.697268 -0.185502 0.510733 0.025 Uiso 1 1 calc R U . . .
C19 C 0.5986(6) 0.5604(10) 0.6536(5) 0.052(2) Uani 1 1 d . . . . .
H19 H 0.571728 0.645386 0.639235 0.063 Uiso 1 1 calc R U . . .
C20 C 0.5583(8) 0.4403(13) 0.6216(7) 0.076(3) Uani 1 1 d . . . . .
H20 H 0.506509 0.444886 0.584617 0.091 Uiso 1 1 calc R U . . .
C21 C 0.5936(9) 0.3202(13) 0.6437(8) 0.083(4) Uani 1 1 d . . . . .
H21 H 0.565670 0.239228 0.623258 0.099 Uiso 1 1 calc R U . . .
C22 C 0.6708(8) 0.3120(9) 0.6963(7) 0.065(3) Uani 1 1 d . . . . .
C23 C 0.7079(6) 0.4351(8) 0.7233(5) 0.043(2) Uani 1 1 d . . . . .
C24 C 0.7129(8) 0.1872(9) 0.7244(8) 0.087(5) Uani 1 1 d . U . . .
H24 H 0.687636 0.103069 0.706258 0.104 Uiso 1 1 calc R U . . .
C25 C 0.6474(4) 0.8541(6) 0.8305(4) 0.0194(14) Uani 1 1 d . . . . .
C26 C 0.5343(4) 0.9547(6) 1.0168(4) 0.0172(13) Uani 1 1 d . . . . .
C27 C 0.5936(4) 0.8961(6) 0.9652(4) 0.0176(13) Uani 1 1 d . . . . .
H27 H 0.638414 0.835096 0.986951 0.021 Uiso 1 1 calc R U . . .
C28 C 0.5879(4) 0.9253(6) 0.8846(4) 0.0171(13) Uani 1 1 d . . . . .
C29 C 0.5214(4) 1.0173(6) 0.8515(4) 0.0196(14) Uani 1 1 d . . . . .
H29 H 0.518317 1.039100 0.795697 0.024 Uiso 1 1 calc R U . . .
C30 C 0.4617(4) 1.0746(6) 0.8996(4) 0.0184(13) Uani 1 1 d . . . . .
H30 H 0.417044 1.134835 0.876610 0.022 Uiso 1 1 calc R U . . .

loop_
_atom_site_aniso_label
_atom_site_aniso_U_11
_atom_site_aniso_U_22
_atom_site_aniso_U_33
_atom_site_aniso_U_23
_atom_site_aniso_U_13
_atom_site_aniso_U_12
Zn1 0.0185(5) 0.0154(6) 0.0186(6) 0.000 0.0075(4) 0.000
Zn2 0.0223(6) 0.0150(6) 0.0199(6) 0.000 0.0096(4) 0.000
F1 0.118(6) 0.213(8) 0.218(9) -0.004(7) 0.008(6) 0.022(6)
F2 0.118(6) 0.213(8) 0.218(9) -0.004(7) 0.008(6) 0.022(6)
O1 0.017(2) 0.030(3) 0.025(2) 0.000(2) 0.0047(19) 0.006(2)
O2 0.026(2) 0.023(3) 0.014(2) 0.0020(18) 0.0064(18) 0.006(2)
O3 0.035(3) 0.026(3) 0.016(2) -0.0006(19) 0.012(2) 0.001(2)
O4 0.017(2) 0.034(3) 0.019(2) -0.005(2) 0.0010(18) 0.008(2)
N1 0.017(3) 0.021(3) 0.026(3) 0.003(2) 0.007(2) -0.003(2)
N2 0.041(4) 0.026(3) 0.032(3) -0.004(3) 0.016(3) -0.009(3)
C1 0.150(6) 0.084(4) 0.131(5) -0.003(4) 0.029(5) 0.024(4)
C2 0.150(6) 0.084(4) 0.131(5) -0.003(4) 0.029(5) 0.024(4)
C3 0.150(6) 0.084(4) 0.131(5) -0.003(4) 0.029(5) 0.024(4)
C4 0.150(6) 0.084(4) 0.131(5) -0.003(4) 0.029(5) 0.024(4)
C5 0.150(6) 0.084(4) 0.131(5) -0.003(4) 0.029(5) 0.024(4)
C6 0.150(6) 0.084(4) 0.131(5) -0.003(4) 0.029(5) 0.024(4)
C7 0.028(4) 0.024(4) 0.029(4) 0.004(3) 0.003(3) -0.003(3)
C8 0.040(4) 0.027(4) 0.051(5) -0.003(4) 0.002(4) -0.007(3)
C9 0.043(5) 0.030(5) 0.088(7) -0.005(5) -0.008(5) -0.020(4)
C10 0.024(4) 0.046(5) 0.066(6) 0.001(4) -0.003(4) -0.012(4)
C11 0.022(4) 0.032(4) 0.043(4) 0.001(3) 0.003(3) -0.004(3)
C12 0.060(5) 0.016(4) 0.077(6) -0.004(4) -0.009(5) -0.010(4)
C13 0.024(3) 0.014(3) 0.022(3) 0.001(3) 0.001(3) -0.003(3)
C14 0.015(3) 0.022(4) 0.015(3) 0.000(2) 0.003(2) -0.002(3)
C15 0.020(3) 0.017(3) 0.014(3) 0.000(2) -0.002(2) -0.002(3)
C16 0.017(3) 0.017(3) 0.015(3) -0.004(2) 0.003(2) -0.001(3)
C17 0.022(3) 0.028(4) 0.013(3) 0.001(3) 0.004(3) 0.001(3)
C18 0.017(3) 0.019(3) 0.026(3) 0.001(3) 0.001(3) 0.005(3)
C19 0.057(6) 0.054(6) 0.047(5) -0.006(4) 0.012(5) -0.022(5)
C20 0.073(7) 0.072(8) 0.080(8) -0.024(6) -0.005(6) -0.042(7)
C21 0.098(9) 0.059(8) 0.096(9) -0.037(7) 0.039(8) -0.051(7)
C22 0.101(9) 0.032(5) 0.070(7) -0.016(5) 0.050(7) -0.027(5)
C23 0.063(5) 0.022(4) 0.049(5) -0.004(3) 0.036(4) -0.009(4)
C24 0.132(12) 0.023(5) 0.114(12) -0.010(5) 0.067(9) -0.018(5)
C25 0.021(3) 0.022(4) 0.015(3) -0.002(3) 0.001(3) -0.008(3)
C26 0.018(3) 0.018(3) 0.015(3) -0.003(2) 0.000(2) 0.003(3)
C27 0.016(3) 0.018(3) 0.019(3) -0.002(2) 0.001(3) 0.001(2)
C28 0.015(3) 0.018(3) 0.018(3) -0.003(2) 0.000(2) 0.001(3)
C29 0.023(3) 0.025(4) 0.011(3) 0.002(3) 0.002(3) 0.000(3)
C30 0.019(3) 0.020(3) 0.016(3) 0.004(3) -0.001(2) 0.003(3)

_geom_special_details            
;
 All esds (except the esd in the dihedral angle between two l.s. planes)
 are estimated using the full covariance matrix.  The cell esds are taken
 into account individually in the estimation of esds in distances, angles
 and torsion angles; correlations between esds in cell parameters are only
 used when they are defined by crystal symmetry.  An approximate (isotropic)
 treatment of cell esds is used for estimating esds involving l.s. planes.
;

loop_
_geom_bond_atom_site_label_1
_geom_bond_atom_site_label_2
_geom_bond_distance
_geom_bond_site_symmetry_2
_geom_bond_publ_flag
Zn1 O1 2.091(4) 2_556 ?
Zn1 O1 2.091(4) . ?
Zn1 N1 2.121(5) . ?
Zn1 N1 2.121(5) 2_556 ?
Zn1 O2 2.203(4) . ?
Zn1 O2 2.203(4) 2_556 ?
Zn1 C13 2.469(6) . ?
Zn1 C13 2.469(6) 2_556 ?
Zn2 O4 2.067(4) . ?
Zn2 O4 2.067(4) 2_656 ?
Zn2 N2 2.098(6) . ?
Zn2 N2 2.098(6) 2_656 ?
Zn2 O3 2.273(5) . ?
Zn2 O3 2.273(5) 2_656 ?
Zn2 C25 2.493(6) 2_656 ?
Zn2 C25 2.493(6) . ?
F1 C1 1.356(8) . ?
F2 C2 1.289(5) . ?
O1 C13 1.278(7) . ?
O2 C13 1.263(7) . ?
O3 C25 1.262(7) . ?
O4 C25 1.265(8) . ?
N1 C11 1.322(9) . ?
N1 C7 1.350(9) . ?
N2 C19 1.319(11) . ?
N2 C23 1.356(10) . ?
C1 C2 1.3900 . ?
C1 C6 1.3900 . ?
C2 C3 1.3900 . ?
C3 C4 1.3900 . ?
C4 C5 1.3900 . ?
C5 C6 1.3900 . ?
C7 C8 1.396(10) . ?
C7 C7 1.461(13) 2_556 ?
C8 C9 1.406(11) . ?
C8 C12 1.437(11) . ?
C9 C10 1.364(12) . ?
C10 C11 1.409(11) . ?
C12 C12 1.342(17) 2_556 ?
C13 C14 1.487(9) . ?
C14 C15 1.377(9) . ?
C14 C18 1.420(8) 3_656 ?
C15 C16 1.396(8) . ?
C16 C17 1.429(9) . ?
C16 C16 1.432(12) 3_656 ?
C17 C18 1.376(9) . ?
C19 C20 1.411(13) . ?
C20 C21 1.334(17) . ?
C21 C22 1.392(17) . ?
C22 C23 1.393(12) . ?
C22 C24 1.442(15) . ?
C23 C23 1.479(18) 2_656 ?
C24 C24 1.34(3) 2_656 ?
C25 C28 1.494(8) . ?
C26 C27 1.408(8) . ?
C26 C30 1.416(8) 3_677 ?
C26 C26 1.439(12) 3_677 ?
C27 C28 1.367(9) . ?
C28 C29 1.423(9) . ?
C29 C30 1.372(9) . ?

loop_
_geom_angle_atom_site_label_1
_geom_angle_atom_site_label_2
_geom_angle_atom_site_label_3
_geom_angle
_geom_angle_site_symmetry_1
_geom_angle_site_symmetry_3
_geom_angle_publ_flag
O1 Zn1 O1 149.9(3) 2_556 . ?
O1 Zn1 N1 96.78(19) 2_556 . ?
O1 Zn1 N1 106.43(19) . . ?
O1 Zn1 N1 106.43(19) 2_556 2_556 ?
O1 Zn1 N1 96.78(19) . 2_556 ?
N1 Zn1 N1 78.8(3) . 2_556 ?
O1 Zn1 O2 99.53(16) 2_556 . ?
O1 Zn1 O2 61.78(16) . . ?
N1 Zn1 O2 91.34(18) . . ?
N1 Zn1 O2 153.08(18) 2_556 . ?
O1 Zn1 O2 61.78(16) 2_556 2_556 ?
O1 Zn1 O2 99.53(17) . 2_556 ?
N1 Zn1 O2 153.08(18) . 2_556 ?
N1 Zn1 O2 91.34(18) 2_556 2_556 ?
O2 Zn1 O2 107.4(2) . 2_556 ?
O1 Zn1 C13 127.5(2) 2_556 . ?
O1 Zn1 C13 31.17(18) . . ?
N1 Zn1 C13 98.7(2) . . ?
N1 Zn1 C13 125.7(2) 2_556 . ?
O2 Zn1 C13 30.68(18) . . ?
O2 Zn1 C13 107.26(18) 2_556 . ?
O1 Zn1 C13 31.17(18) 2_556 2_556 ?
O1 Zn1 C13 127.5(2) . 2_556 ?
N1 Zn1 C13 125.7(2) . 2_556 ?
N1 Zn1 C13 98.7(2) 2_556 2_556 ?
O2 Zn1 C13 107.26(18) . 2_556 ?
O2 Zn1 C13 30.68(18) 2_556 2_556 ?
C13 Zn1 C13 123.2(3) . 2_556 ?
O4 Zn2 O4 152.1(3) . 2_656 ?
O4 Zn2 N2 108.0(2) . . ?
O4 Zn2 N2 93.4(2) 2_656 . ?
O4 Zn2 N2 93.4(2) . 2_656 ?
O4 Zn2 N2 108.0(2) 2_656 2_656 ?
N2 Zn2 N2 79.9(4) . 2_656 ?
O4 Zn2 O3 60.68(16) . . ?
O4 Zn2 O3 99.92(17) 2_656 . ?
N2 Zn2 O3 97.3(2) . . ?
N2 Zn2 O3 152.02(19) 2_656 . ?
O4 Zn2 O3 99.92(17) . 2_656 ?
O4 Zn2 O3 60.68(16) 2_656 2_656 ?
N2 Zn2 O3 152.02(19) . 2_656 ?
N2 Zn2 O3 97.3(2) 2_656 2_656 ?
O3 Zn2 O3 97.6(2) . 2_656 ?
O4 Zn2 C25 127.6(2) . 2_656 ?
O4 Zn2 C25 30.41(18) 2_656 2_656 ?
N2 Zn2 C25 123.2(2) . 2_656 ?
N2 Zn2 C25 104.8(2) 2_656 2_656 ?
O3 Zn2 C25 99.95(18) . 2_656 ?
O3 Zn2 C25 30.27(18) 2_656 2_656 ?
O4 Zn2 C25 30.41(18) . . ?
O4 Zn2 C25 127.6(2) 2_656 . ?
N2 Zn2 C25 104.8(2) . . ?
N2 Zn2 C25 123.2(2) 2_656 . ?
O3 Zn2 C25 30.27(18) . . ?
O3 Zn2 C25 99.94(18) 2_656 . ?
C25 Zn2 C25 116.7(3) 2_656 . ?
C13 O1 Zn1 91.0(4) . . ?
C13 O2 Zn1 86.4(4) . . ?
C25 O3 Zn2 84.6(4) . . ?
C25 O4 Zn2 93.8(4) . . ?
C11 N1 C7 118.6(6) . . ?
C11 N1 Zn1 127.9(5) . . ?
C7 N1 Zn1 113.4(4) . . ?
C19 N2 C23 117.6(7) . . ?
C19 N2 Zn2 128.9(6) . . ?
C23 N2 Zn2 113.4(5) . . ?
F1 C1 C2 114.6(9) . . ?
F1 C1 C6 125.4(9) . . ?
C2 C1 C6 120.0 . . ?
F2 C2 C1 109.8(9) . . ?
F2 C2 C3 130.2(9) . . ?
C1 C2 C3 120.0 . . ?
C4 C3 C2 120.0 . . ?
C5 C4 C3 120.0 . . ?
C4 C5 C6 120.0 . . ?
C5 C6 C1 120.0 . . ?
N1 C7 C8 123.6(6) . . ?
N1 C7 C7 117.2(4) . 2_556 ?
C8 C7 C7 119.2(4) . 2_556 ?
C7 C8 C9 116.8(7) . . ?
C7 C8 C12 119.7(7) . . ?
C9 C8 C12 123.5(7) . . ?
C10 C9 C8 119.5(7) . . ?
C9 C10 C11 119.7(7) . . ?
N1 C11 C10 121.7(7) . . ?
C12 C12 C8 121.1(5) 2_556 . ?
O2 C13 O1 120.5(6) . . ?
O2 C13 C14 119.4(6) . . ?
O1 C13 C14 120.0(5) . . ?
O2 C13 Zn1 62.9(3) . . ?
O1 C13 Zn1 57.8(3) . . ?
C14 C13 Zn1 172.1(5) . . ?
C15 C14 C18 120.4(6) . 3_656 ?
C15 C14 C13 121.0(6) . . ?
C18 C14 C13 118.6(5) 3_656 . ?
C14 C15 C16 120.8(6) . . ?
C15 C16 C17 122.2(5) . . ?
C15 C16 C16 120.0(7) . 3_656 ?
C17 C16 C16 117.8(7) . 3_656 ?
C18 C17 C16 121.2(6) . . ?
C17 C18 C14 119.6(6) . 3_656 ?
N2 C19 C20 121.9(10) . . ?
C21 C20 C19 119.5(11) . . ?
C20 C21 C22 120.9(10) . . ?
C21 C22 C23 116.1(10) . . ?
C21 C22 C24 124.9(10) . . ?
C23 C22 C24 119.0(11) . . ?
N2 C23 C22 123.9(9) . . ?
N2 C23 C23 116.6(4) . 2_656 ?
C22 C23 C23 119.4(7) . 2_656 ?
C24 C24 C22 121.5(7) 2_656 . ?
O3 C25 O4 121.0(6) . . ?
O3 C25 C28 119.6(6) . . ?
O4 C25 C28 119.4(5) . . ?
O3 C25 Zn2 65.1(3) . . ?
O4 C25 Zn2 55.8(3) . . ?
C28 C25 Zn2 175.0(5) . . ?
C27 C26 C30 122.6(6) . 3_677 ?
C27 C26 C26 118.9(7) . 3_677 ?
C30 C26 C26 118.5(7) 3_677 3_677 ?
C28 C27 C26 121.4(6) . . ?
C27 C28 C29 119.8(6) . . ?
C27 C28 C25 120.1(6) . . ?
C29 C28 C25 119.9(5) . . ?
C30 C29 C28 120.3(5) . . ?
C29 C30 C26 121.0(6) . 3_677 ?

_refine_diff_density_max         2.161
_refine_diff_density_min         -1.113
_refine_diff_density_rms         0.130

_shelx_res_file                  
;
TITL P2n
    C:\Users\ARPAN_PC\Desktop\o_DFB_Latest\mo_42_DFB_100K_0m_a.res
    created by SHELXL-2018/3 at 16:39:05 on 22-Aug-2023
CELL 0.71073 14.9796 9.8498 16.6391 90.000 94.860 90.000
ZERR 4.0000 0.0025 0.0017 0.0029 0.000 0.007 0.000
LATT 1
SYMM 0.5-X, Y, 0.5-Z
SFAC C H F N O ZN
UNIT 120 72 8 8 16 4
OMIT -4.00 50.01
BOND
ISOR 0.03 C1 C2 C3 C4 C5 C6 F1 F2
EADP C1 C2 C3 C4 C5 C6
FLAT 0.01 C1 C2 C3 C4 C5 C6 F1 F2
ISOR 0.03 C24
EADP F1 F2
DFIX 1.3 0.005 F2 C2
DFIX 1.35 0.01 F1 C1
DANG 2.3 0.02 C3 F2
OMIT 1 0 1
OMIT 4 0 0
OMIT 4 1 0
OMIT 6 1 0
OMIT 0 1 0
OMIT -6 1 4
OMIT -2 1 2
OMIT 0 3 2
OMIT 4 1 4
OMIT 1 2 8
OMIT 4 1 2
OMIT -3 1 1
OMIT -6 0 4
OMIT 1 1 1
OMIT 0 2 0
OMIT -3 0 1
ACTA 50.01
FMAP 2 1 53
PLAN 20 0 0
LIST 4 1
SIZE 0.11 0.08 0.05
TEMP -173.15
L.S. 50
WGHT    0.085700   16.665899
FVAR       0.26420
ZN1   6    0.250000    0.276084    0.750000    10.50000    0.01849    0.01537 =
         0.01855    0.00000    0.00747    0.00000
ZN2   6    0.750000    0.721352    0.750000    10.50000    0.02229    0.01497 =
         0.01992    0.00000    0.00956    0.00000
F1    3    0.358429    0.449404    0.562475    11.00000    0.11756    0.21276 =
         0.21821   -0.00385    0.00784    0.02211
F2    3    0.400112    0.682782    0.578427    11.00000    0.11756    0.21276 =
         0.21821   -0.00385    0.00784    0.02211
O1    5    0.258336    0.221015    0.629503    11.00000    0.01684    0.03041 =
         0.02452    0.00016    0.00471    0.00609
O2    5    0.361249    0.143650    0.720812    11.00000    0.02567    0.02254 =
         0.01443    0.00196    0.00639    0.00567
O3    5    0.636502    0.873322    0.755284    11.00000    0.03469    0.02605 =
         0.01648   -0.00061    0.01223    0.00102
O4    5    0.705898    0.771931    0.860543    11.00000    0.01710    0.03441 =
         0.01943   -0.00527    0.00104    0.00769
N1    4    0.338493    0.442482    0.772550    11.00000    0.01739    0.02074 =
         0.02619    0.00326    0.00744   -0.00347
N2    4    0.672383    0.558064    0.702755    11.00000    0.04112    0.02603 =
         0.03206   -0.00393    0.01608   -0.00930
AFIX  66
C1    1    0.294080    0.539842    0.536402    11.00000    0.15014    0.08420 =
         0.13124   -0.00284    0.02886    0.02408
C2    1    0.319214    0.675184    0.545485    11.00000    0.15014    0.08420 =
         0.13124   -0.00284    0.02886    0.02408
C3    1    0.259277    0.777428    0.520310    11.00000    0.15014    0.08420 =
         0.13124   -0.00284    0.02886    0.02408
AFIX  43
H3    2    0.276456    0.869928    0.526518    11.00000   -1.20000
AFIX  65
C4    1    0.174204    0.744332    0.486053    11.00000    0.15014    0.08420 =
         0.13124   -0.00284    0.02886    0.02408
AFIX  43
H4    2    0.133239    0.814212    0.468848    11.00000   -1.20000
AFIX  65
C5    1    0.149068    0.608991    0.476970    11.00000    0.15014    0.08420 =
         0.13124   -0.00284    0.02886    0.02408
AFIX  43
H5    2    0.090924    0.586371    0.453557    11.00000   -1.20000
AFIX  65
C6    1    0.209005    0.506745    0.502144    11.00000    0.15014    0.08420 =
         0.13124   -0.00284    0.02886    0.02408
AFIX  43
H6    2    0.191825    0.414245    0.495936    11.00000   -1.20000
AFIX   0
C7    1    0.297904    0.564442    0.762632    11.00000    0.02795    0.02414 =
         0.02920    0.00365    0.00324   -0.00251
C8    1    0.342332    0.688074    0.775670    11.00000    0.03954    0.02744 =
         0.05086   -0.00270    0.00178   -0.00654
C9    1    0.434089    0.681985    0.801366    11.00000    0.04281    0.02988 =
         0.08839   -0.00535   -0.00826   -0.02042
AFIX  43
H9    2    0.467451    0.763159    0.811338    11.00000   -1.20000
AFIX   0
C10   1    0.474885    0.558694    0.811881    11.00000    0.02409    0.04592 =
         0.06596    0.00053   -0.00336   -0.01227
AFIX  43
H10   2    0.536804    0.553572    0.829473    11.00000   -1.20000
AFIX   0
C11   1    0.424855    0.438998    0.796555    11.00000    0.02222    0.03227 =
         0.04285    0.00134    0.00286   -0.00428
AFIX  43
H11   2    0.453932    0.353599    0.803655    11.00000   -1.20000
AFIX   0
C12   1    0.293882    0.813053    0.762052    11.00000    0.06034    0.01571 =
         0.07702   -0.00393   -0.00926   -0.01039
AFIX  43
H12   2    0.324500    0.897026    0.770250    11.00000   -1.20000
AFIX   0
C13   1    0.331375    0.156843    0.647976    11.00000    0.02446    0.01380 =
         0.02162    0.00067    0.00132   -0.00319
C14   1    0.384572    0.103798    0.583318    11.00000    0.01535    0.02245 =
         0.01543   -0.00042    0.00303   -0.00153
C15   1    0.460019    0.026269    0.601684    11.00000    0.02014    0.01685 =
         0.01405    0.00048   -0.00194   -0.00172
AFIX  43
H15   2    0.476308    0.001492    0.656135    11.00000   -1.20000
AFIX   0
C16   1    0.512868   -0.016371    0.541289    11.00000    0.01704    0.01705 =
         0.01520   -0.00356    0.00314   -0.00126
C17   1    0.593788   -0.091479    0.558761    11.00000    0.02194    0.02810 =
         0.01326    0.00073    0.00427    0.00076
AFIX  43
H17   2    0.613340   -0.111779    0.613240    11.00000   -1.20000
AFIX   0
C18   1    0.643905   -0.134937    0.498149    11.00000    0.01716    0.01915 =
         0.02553    0.00140    0.00139    0.00526
AFIX  43
H18   2    0.697268   -0.185502    0.510733    11.00000   -1.20000
AFIX   0
C19   1    0.598567    0.560426    0.653559    11.00000    0.05697    0.05404 =
         0.04729   -0.00555    0.01226   -0.02178
AFIX  43
H19   2    0.571728    0.645386    0.639235    11.00000   -1.20000
AFIX   0
C20   1    0.558335    0.440285    0.621601    11.00000    0.07279    0.07197 =
         0.08040   -0.02370   -0.00515   -0.04174
AFIX  43
H20   2    0.506509    0.444886    0.584617    11.00000   -1.20000
AFIX   0
C21   1    0.593602    0.320186    0.643697    11.00000    0.09795    0.05907 =
         0.09608   -0.03671    0.03949   -0.05116
AFIX  43
H21   2    0.565670    0.239228    0.623258    11.00000   -1.20000
AFIX   0
C22   1    0.670751    0.311969    0.696282    11.00000    0.10057    0.03187 =
         0.06978   -0.01585    0.05007   -0.02671
C23   1    0.707948    0.435063    0.723318    11.00000    0.06316    0.02207 =
         0.04890   -0.00446    0.03561   -0.00877
C24   1    0.712936    0.187223    0.724406    11.00000    0.13229    0.02337 =
         0.11360   -0.01016    0.06735   -0.01773
AFIX  43
H24   2    0.687636    0.103069    0.706258    11.00000   -1.20000
AFIX   0
C25   1    0.647366    0.854116    0.830495    11.00000    0.02128    0.02165 =
         0.01516   -0.00192    0.00119   -0.00807
C26   1    0.534333    0.954652    1.016793    11.00000    0.01763    0.01833 =
         0.01540   -0.00261    0.00000    0.00322
C27   1    0.593551    0.896138    0.965242    11.00000    0.01560    0.01822 =
         0.01896   -0.00205    0.00100    0.00114
AFIX  43
H27   2    0.638414    0.835096    0.986951    11.00000   -1.20000
AFIX   0
C28   1    0.587866    0.925286    0.884625    11.00000    0.01461    0.01804 =
         0.01843   -0.00261    0.00018    0.00110
C29   1    0.521392    1.017267    0.851476    11.00000    0.02281    0.02528 =
         0.01083    0.00174    0.00213    0.00002
AFIX  43
H29   2    0.518317    1.039100    0.795697    11.00000   -1.20000
AFIX   0
C30   1    0.461690    1.074620    0.899644    11.00000    0.01885    0.02007 =
         0.01580    0.00446   -0.00082    0.00281
AFIX  43
H30   2    0.417044    1.134835    0.876610    11.00000   -1.20000
AFIX   0
HKLF 4


REM  P2n
REM wR2 = 0.2122, GooF = S = 1.041, Restrained GooF = 1.044 for all data
REM R1 = 0.0778 for 3002 Fo > 4sig(Fo) and 0.1106 for all 4301 data
REM 305 parameters refined using 62 restraints

END

WGHT      0.0854     16.7397

REM Highest difference peak  2.161,  deepest hole -1.113,  1-sigma level  0.130
Q1    1   0.2462  0.6566  0.5140  11.00000  0.05    2.16
Q2    1   0.3186  0.7142  0.5468  11.00000  0.05    1.24
Q3    1   0.2255  0.5062  0.5203  11.00000  0.05    1.07
Q4    1   0.3846  0.6181  0.5964  11.00000  0.05    0.71
Q5    1   0.1143  0.4173  0.5013  11.00000  0.05    0.49
Q6    1   0.1405  0.4405  0.4662  11.00000  0.05    0.45
Q7    1   0.4842  0.9654  0.9977  11.00000  0.05    0.45
Q8    1   0.1221  0.6537  0.3775  11.00000  0.05    0.42
Q9    1   0.1092  0.6409  0.3995  11.00000  0.05    0.42
Q10   1   0.6842  0.6365  0.7211  11.00000  0.05    0.41
Q11   1   0.4788 -0.0437  0.4980  11.00000  0.05    0.40
Q12   1   0.7500  0.0629  0.7500  10.50000  0.05    0.39
Q13   1   0.6527  0.5075  0.5790  11.00000  0.05    0.35
Q14   1   0.4229  0.0604  0.5771  11.00000  0.05    0.35
Q15   1   0.2500  0.5646  0.7500  10.50000  0.05    0.35
Q16   1   0.4465  0.4848  0.6634  11.00000  0.05    0.35
Q17   1   0.5546  0.9053  0.9983  11.00000  0.05    0.34
Q18   1   0.7712  0.6804  0.7175  11.00000  0.05    0.33
Q19   1   0.7024  0.7319  0.6949  11.00000  0.05    0.33
Q20   1   0.4123  0.4826  0.9003  11.00000  0.05    0.32
;
_shelx_res_checksum              18056
####################################################################### 
# 
# This file contains crystal structure data downloaded from the 
# Cambridge Structural Database (CSD) hosted by the Cambridge 
# Crystallographic Data Centre (CCDC).
# 
# Full information about CCDC data access policies and citation 
# guidelines are available at http://www.ccdc.cam.ac.uk/access/V1 
# 
# Audit and citation data items may have been added by the CCDC. 
# Please retain this information to preserve the provenance of 
# this file and to allow appropriate attribution of the data. 
# 
#######################################################################

data_p_DBB
_database_code_depnum_ccdc_archive 'CCDC 2266795'
loop_
_audit_author_name
_audit_author_address
'Rohan Jena'
;JNCASR
India
;
_audit_update_record             
;
2023-05-31 deposited with the CCDC.	2023-10-05 downloaded from the CCDC.
;

_audit_creation_method           SHELXL-2018/3
_shelx_SHELXL_version_number     2018/3
_chemical_name_systematic        ?
_chemical_name_common            ?
_chemical_melting_point          ?
_chemical_formula_moiety         ?
_chemical_formula_sum            'C30 H18 Br2 N2 O4 Zn'
_chemical_formula_weight         695.65

loop_
_atom_type_symbol
_atom_type_description
_atom_type_scat_dispersion_real
_atom_type_scat_dispersion_imag
_atom_type_scat_source
C C 0.0033 0.0016 'International Tables Vol C Tables 4.2.6.8 and 6.1.1.4'
H H 0.0000 0.0000 'International Tables Vol C Tables 4.2.6.8 and 6.1.1.4'
N N 0.0061 0.0033 'International Tables Vol C Tables 4.2.6.8 and 6.1.1.4'
O O 0.0106 0.0060 'International Tables Vol C Tables 4.2.6.8 and 6.1.1.4'
Zn Zn 0.2839 1.4301 'International Tables Vol C Tables 4.2.6.8 and 6.1.1.4'
Br Br -0.2901 2.4595 'International Tables Vol C Tables 4.2.6.8 and 6.1.1.4'

_space_group_crystal_system      monoclinic
_space_group_IT_number           13
_space_group_name_H-M_alt        'P 2/c'
_space_group_name_Hall           '-P 2yc'

_shelx_space_group_comment       
;
The symmetry employed for this shelxl refinement is uniquely defined
by the following loop, which should always be used as a source of
symmetry information in preference to the above space-group names.
They are only intended as comments.
;

loop_
_space_group_symop_operation_xyz
'x, y, z'
'-x, y, -z+1/2'
'-x, -y, -z'
'x, -y, z-1/2'

_cell_length_a                   7.62100(10)
_cell_length_b                   9.8308(2)
_cell_length_c                   17.4204(4)
_cell_angle_alpha                90
_cell_angle_beta                 91.1070(10)
_cell_angle_gamma                90
_cell_volume                     1304.90(4)
_cell_formula_units_Z            2
_cell_measurement_temperature    293(2)
_cell_measurement_reflns_used    5649
_cell_measurement_theta_min      2.59
_cell_measurement_theta_max      28.11

_exptl_crystal_description       Cuboid
_exptl_crystal_colour            'Pale yellow'
_exptl_crystal_density_meas      ?
_exptl_crystal_density_method    ?
_exptl_crystal_density_diffrn    1.770
_exptl_crystal_F_000             688
_exptl_transmission_factor_min   ?
_exptl_transmission_factor_max   ?
_exptl_crystal_size_max          0.0574
_exptl_crystal_size_mid          0.0425
_exptl_crystal_size_min          0.0383
_exptl_absorpt_coefficient_mu    4.044
_shelx_estimated_absorpt_T_min   ?
_shelx_estimated_absorpt_T_max   ?
_exptl_absorpt_correction_type   ?
_exptl_absorpt_correction_T_min  ?
_exptl_absorpt_correction_T_max  ?
_exptl_absorpt_process_details   ?
_exptl_absorpt_special_details   ?
_diffrn_ambient_temperature      293(2)
_diffrn_radiation_wavelength     0.71073
_diffrn_radiation_type           MoK\a
_diffrn_source                   ?
_diffrn_measurement_device_type  'Bruker APEX-II CCD'
_diffrn_measurement_method       '\f and \w scans'
_diffrn_detector_area_resol_mean ?
_diffrn_reflns_number            28081
_diffrn_reflns_av_unetI/netI     0.0262
_diffrn_reflns_av_R_equivalents  0.0483
_diffrn_reflns_limit_h_min       -9
_diffrn_reflns_limit_h_max       10
_diffrn_reflns_limit_k_min       -13
_diffrn_reflns_limit_k_max       13
_diffrn_reflns_limit_l_min       -23
_diffrn_reflns_limit_l_max       23
_diffrn_reflns_theta_min         2.339
_diffrn_reflns_theta_max         28.299
_diffrn_reflns_theta_full        25.242
_diffrn_measured_fraction_theta_max 0.998
_diffrn_measured_fraction_theta_full 0.997
_diffrn_reflns_Laue_measured_fraction_max 0.998
_diffrn_reflns_Laue_measured_fraction_full 0.997
_diffrn_reflns_point_group_measured_fraction_max 0.998
_diffrn_reflns_point_group_measured_fraction_full 0.997
_reflns_number_total             3247
_reflns_number_gt                2564
_reflns_threshold_expression     'I > 2\s(I)'
_reflns_Friedel_coverage         0.000
_reflns_Friedel_fraction_max     .
_reflns_Friedel_fraction_full    .

_reflns_special_details          
;
 Reflections were merged by SHELXL according to the crystal
 class for the calculation of statistics and refinement.
 
 _reflns_Friedel_fraction is defined as the number of unique
 Friedel pairs measured divided by the number that would be
 possible theoretically, ignoring centric projections and
 systematic absences.
;

_computing_data_collection       ?
_computing_cell_refinement       ?
_computing_data_reduction        ?
_computing_structure_solution    'SHELXT 2018/2 (Sheldrick, 2018)'
_computing_structure_refinement  'SHELXL-2018/3 (Sheldrick, 2018)'
_computing_molecular_graphics    ?
_computing_publication_material  ?
_refine_special_details          ?
_refine_ls_structure_factor_coef Fsqd
_refine_ls_matrix_type           full
_refine_ls_weighting_scheme      calc
_refine_ls_weighting_details     
'w=1/[\s^2^(Fo^2^)+(0.0506P)^2^+2.2952P] where P=(Fo^2^+2Fc^2^)/3'
_atom_sites_solution_primary     ?
_atom_sites_solution_secondary   ?
_atom_sites_solution_hydrogens   geom
_refine_ls_hydrogen_treatment    constr
_refine_ls_extinction_method     none
_refine_ls_extinction_coef       .
_refine_ls_number_reflns         3247
_refine_ls_number_parameters     177
_refine_ls_number_restraints     0
_refine_ls_R_factor_all          0.0665
_refine_ls_R_factor_gt           0.0507
_refine_ls_wR_factor_ref         0.1323
_refine_ls_wR_factor_gt          0.1234
_refine_ls_goodness_of_fit_ref   1.050
_refine_ls_restrained_S_all      1.050
_refine_ls_shift/su_max          0.001
_refine_ls_shift/su_mean         0.000

loop_
_atom_site_label
_atom_site_type_symbol
_atom_site_fract_x
_atom_site_fract_y
_atom_site_fract_z
_atom_site_U_iso_or_equiv
_atom_site_adp_type
_atom_site_occupancy
_atom_site_site_symmetry_order
_atom_site_calc_flag
_atom_site_refinement_flags_posn
_atom_site_refinement_flags_adp
_atom_site_refinement_flags_occupancy
_atom_site_disorder_assembly
_atom_site_disorder_group
Br1 Br 0.12568(9) 0.65345(10) 0.57280(4) 0.1108(3) Uani 1 1 d . . . . .
Zn1 Zn 0.500000 0.31148(5) 0.750000 0.03815(17) Uani 1 2 d S T P . .
O1 O 0.4646(3) 0.1716(3) 0.64148(17) 0.0544(7) Uani 1 1 d . . . . .
O2 O 0.2591(3) 0.2436(3) 0.71732(14) 0.0466(6) Uani 1 1 d . . . . .
N1 N 0.4419(4) 0.4771(3) 0.82239(16) 0.0403(6) Uani 1 1 d . . . . .
C1 C 0.0275(6) 0.5313(4) 0.7124(3) 0.0675(12) Uani 1 1 d . . . . .
H1 H 0.045617 0.449598 0.686740 0.081 Uiso 1 1 calc R U . . .
C2 C 0.0549(6) 0.6523(5) 0.6761(3) 0.0636(11) Uani 1 1 d . . . . .
C3 C 0.0271(7) 0.7736(5) 0.7125(3) 0.0739(13) Uani 1 1 d . . . . .
H3 H 0.044619 0.855304 0.686893 0.089 Uiso 1 1 calc R U . . .
C4 C 0.3073(4) 0.1808(3) 0.65795(19) 0.0391(7) Uani 1 1 d . . . . .
C5 C 0.1684(4) 0.1181(3) 0.60729(19) 0.0371(7) Uani 1 1 d . . . . .
C6 C 0.2167(4) 0.0461(3) 0.54357(19) 0.0379(7) Uani 1 1 d . . . . .
H6 H 0.335302 0.033821 0.534126 0.045 Uiso 1 1 calc R U . . .
C7 C 0.0907(4) -0.0098(3) 0.49192(18) 0.0361(7) Uani 1 1 d . . . . .
C8 C 0.1373(4) -0.0820(4) 0.42520(19) 0.0412(7) Uani 1 1 d . . . . .
H8 H 0.255198 -0.093444 0.414026 0.049 Uiso 1 1 calc R U . . .
C9 C 0.0119(4) -0.1351(4) 0.3769(2) 0.0411(7) Uani 1 1 d . . . . .
H9 H 0.045037 -0.182748 0.333387 0.049 Uiso 1 1 calc R U . . .
C10 C 0.4686(4) 0.5991(3) 0.7887(2) 0.0406(7) Uani 1 1 d . . . . .
C11 C 0.4389(5) 0.7230(4) 0.8258(3) 0.0564(10) Uani 1 1 d . . . . .
C12 C 0.3771(7) 0.7151(5) 0.9013(3) 0.0735(14) Uani 1 1 d . . . . .
H12 H 0.354707 0.794518 0.928429 0.088 Uiso 1 1 calc R U . . .
C13 C 0.3502(6) 0.5933(6) 0.9346(3) 0.0703(13) Uani 1 1 d . . . . .
H13 H 0.309334 0.588388 0.984433 0.084 Uiso 1 1 calc R U . . .
C14 C 0.3842(5) 0.4750(5) 0.8936(2) 0.0541(9) Uani 1 1 d . . . . .
H14 H 0.365714 0.391423 0.917080 0.065 Uiso 1 1 calc R U . . .
C15 C 0.4703(7) 0.8467(4) 0.7863(3) 0.0791(16) Uani 1 1 d . . . . .
H15 H 0.449620 0.929041 0.810776 0.095 Uiso 1 1 calc R U . . .

loop_
_atom_site_aniso_label
_atom_site_aniso_U_11
_atom_site_aniso_U_22
_atom_site_aniso_U_33
_atom_site_aniso_U_23
_atom_site_aniso_U_13
_atom_site_aniso_U_12
Br1 0.0809(4) 0.1712(8) 0.0805(4) 0.0062(4) 0.0094(3) 0.0111(4)
Zn1 0.0385(3) 0.0351(3) 0.0405(3) 0.000 -0.0098(2) 0.000
O1 0.0366(13) 0.0562(16) 0.0702(18) -0.0201(13) -0.0071(12) -0.0024(11)
O2 0.0464(13) 0.0521(14) 0.0408(13) -0.0097(11) -0.0061(10) -0.0054(11)
N1 0.0400(14) 0.0424(15) 0.0382(14) -0.0027(12) -0.0060(11) 0.0013(11)
C1 0.064(3) 0.050(2) 0.088(3) -0.013(2) -0.012(2) 0.010(2)
C2 0.049(2) 0.071(3) 0.071(3) 0.005(2) -0.008(2) 0.0047(19)
C3 0.076(3) 0.049(2) 0.096(4) 0.014(2) -0.004(3) -0.005(2)
C4 0.0410(17) 0.0330(15) 0.0429(17) 0.0009(13) -0.0089(13) -0.0010(13)
C5 0.0361(16) 0.0382(16) 0.0370(16) -0.0005(13) -0.0018(12) -0.0039(13)
C6 0.0295(14) 0.0413(17) 0.0429(17) -0.0060(14) 0.0022(12) -0.0020(12)
C7 0.0305(15) 0.0400(16) 0.0379(16) -0.0058(13) 0.0013(12) -0.0024(12)
C8 0.0321(15) 0.0492(18) 0.0425(18) -0.0101(14) 0.0049(13) -0.0012(13)
C9 0.0404(17) 0.0446(17) 0.0383(17) -0.0090(14) 0.0036(13) -0.0014(14)
C10 0.0365(16) 0.0356(16) 0.0494(18) -0.0061(14) -0.0060(14) 0.0030(12)
C11 0.047(2) 0.044(2) 0.078(3) -0.0172(19) -0.0017(19) 0.0039(16)
C12 0.068(3) 0.070(3) 0.082(3) -0.040(3) 0.001(2) 0.011(2)
C13 0.064(3) 0.091(4) 0.056(3) -0.022(2) 0.004(2) 0.012(2)
C14 0.054(2) 0.066(2) 0.0426(19) -0.0013(18) -0.0006(16) 0.0049(19)
C15 0.068(3) 0.0358(19) 0.134(5) -0.014(2) 0.007(3) 0.0010(19)

_geom_special_details            
;
 All esds (except the esd in the dihedral angle between two l.s. planes)
 are estimated using the full covariance matrix.  The cell esds are taken
 into account individually in the estimation of esds in distances, angles
 and torsion angles; correlations between esds in cell parameters are only
 used when they are defined by crystal symmetry.  An approximate (isotropic)
 treatment of cell esds is used for estimating esds involving l.s. planes.
;

loop_
_geom_bond_atom_site_label_1
_geom_bond_atom_site_label_2
_geom_bond_distance
_geom_bond_site_symmetry_2
_geom_bond_publ_flag
Br1 C2 1.889(5) . ?
Zn1 O2 2.025(2) 2_656 ?
Zn1 O2 2.025(2) . ?
Zn1 N1 2.112(3) . ?
Zn1 N1 2.112(3) 2_656 ?
Zn1 O1 2.349(3) . ?
Zn1 O1 2.349(3) 2_656 ?
Zn1 C4 2.508(3) 2_656 ?
Zn1 C4 2.508(3) . ?
O1 C4 1.241(4) . ?
O2 C4 1.265(4) . ?
N1 C14 1.324(5) . ?
N1 C10 1.352(4) . ?
C1 C2 1.365(6) . ?
C1 C1 1.385(10) 2_556 ?
C2 C3 1.369(7) . ?
C3 C3 1.376(10) 2_556 ?
C4 C5 1.498(4) . ?
C5 C6 1.373(5) . ?
C5 C9 1.416(5) 3_556 ?
C6 C7 1.414(4) . ?
C7 C8 1.413(4) . ?
C7 C7 1.429(6) 3_556 ?
C8 C9 1.365(5) . ?
C10 C11 1.399(5) . ?
C10 C10 1.441(7) 2_656 ?
C11 C12 1.408(7) . ?
C11 C15 1.420(6) . ?
C12 C13 1.347(8) . ?
C13 C14 1.391(6) . ?
C15 C15 1.352(11) 2_656 ?

loop_
_geom_angle_atom_site_label_1
_geom_angle_atom_site_label_2
_geom_angle_atom_site_label_3
_geom_angle
_geom_angle_site_symmetry_1
_geom_angle_site_symmetry_3
_geom_angle_publ_flag
O2 Zn1 O2 141.52(15) 2_656 . ?
O2 Zn1 N1 106.60(10) 2_656 . ?
O2 Zn1 N1 102.86(10) . . ?
O2 Zn1 N1 102.86(10) 2_656 2_656 ?
O2 Zn1 N1 106.59(10) . 2_656 ?
N1 Zn1 N1 79.09(16) . 2_656 ?
O2 Zn1 O1 97.06(10) 2_656 . ?
O2 Zn1 O1 59.43(9) . . ?
N1 Zn1 O1 155.48(10) . . ?
N1 Zn1 O1 89.59(11) 2_656 . ?
O2 Zn1 O1 59.43(9) 2_656 2_656 ?
O2 Zn1 O1 97.06(10) . 2_656 ?
N1 Zn1 O1 89.59(11) . 2_656 ?
N1 Zn1 O1 155.48(10) 2_656 2_656 ?
O1 Zn1 O1 108.36(15) . 2_656 ?
O2 Zn1 C4 30.08(11) 2_656 2_656 ?
O2 Zn1 C4 121.84(11) . 2_656 ?
N1 Zn1 C4 98.06(10) . 2_656 ?
N1 Zn1 C4 130.55(11) 2_656 2_656 ?
O1 Zn1 C4 105.75(10) . 2_656 ?
O1 Zn1 C4 29.39(10) 2_656 2_656 ?
O2 Zn1 C4 121.84(11) 2_656 . ?
O2 Zn1 C4 30.08(11) . . ?
N1 Zn1 C4 130.55(11) . . ?
N1 Zn1 C4 98.06(10) 2_656 . ?
O1 Zn1 C4 29.39(10) . . ?
O1 Zn1 C4 105.75(10) 2_656 . ?
C4 Zn1 C4 118.35(15) 2_656 . ?
C4 O1 Zn1 82.4(2) . . ?
C4 O2 Zn1 96.6(2) . . ?
C14 N1 C10 118.4(3) . . ?
C14 N1 Zn1 128.6(3) . . ?
C10 N1 Zn1 112.9(2) . . ?
C2 C1 C1 119.3(3) . 2_556 ?
C1 C2 C3 121.2(5) . . ?
C1 C2 Br1 119.7(4) . . ?
C3 C2 Br1 119.1(4) . . ?
C2 C3 C3 119.4(3) . 2_556 ?
O1 C4 O2 121.4(3) . . ?
O1 C4 C5 120.6(3) . . ?
O2 C4 C5 118.0(3) . . ?
O1 C4 Zn1 68.19(18) . . ?
O2 C4 Zn1 53.33(16) . . ?
C5 C4 Zn1 170.5(2) . . ?
C6 C5 C9 119.6(3) . 3_556 ?
C6 C5 C4 119.4(3) . . ?
C9 C5 C4 120.9(3) 3_556 . ?
C5 C6 C7 121.7(3) . . ?
C8 C7 C6 122.7(3) . . ?
C8 C7 C7 119.3(4) . 3_556 ?
C6 C7 C7 118.0(3) . 3_556 ?
C9 C8 C7 121.0(3) . . ?
C8 C9 C5 120.3(3) . 3_556 ?
N1 C10 C11 123.0(3) . . ?
N1 C10 C10 117.51(19) . 2_656 ?
C11 C10 C10 119.5(2) . 2_656 ?
C10 C11 C12 116.3(4) . . ?
C10 C11 C15 119.5(4) . . ?
C12 C11 C15 124.2(4) . . ?
C13 C12 C11 120.5(4) . . ?
C12 C13 C14 119.4(4) . . ?
N1 C14 C13 122.4(4) . . ?
C15 C15 C11 121.1(3) 2_656 . ?

_refine_diff_density_max         1.423
_refine_diff_density_min         -1.445
_refine_diff_density_rms         0.076

_shelx_res_file                  
;
TITL C:\Users\91700\Desktop\CIFs\14_DBB\7_a.res in P2/c
    C:\Users\91700\Desktop\CIFs\14_DBB\7_a.res
    created by SHELXL-2018/3 at 19:01:19 on 19-Jul-2022
CELL 0.71073 7.6210 9.8308 17.4204 90.000 91.107 90.000
ZERR 2.0000 0.0001 0.0002 0.0004 0.000 0.001 0.000
LATT 1
SYMM -X, Y, 0.5-Z
SFAC C H N O ZN BR
UNIT 60 36 4 8 2 4
BOND
ACTA
FMAP 2 1 53
PLAN 20 0 0
LIST 6 1
L.S. 10
WGHT    0.050600    2.295200
FVAR       0.67223
BR1   6    0.125678    0.653447    0.572802    11.00000    0.08087    0.17120 =
         0.08048    0.00617    0.00938    0.01113
ZN1   5    0.500000    0.311477    0.750000    10.50000    0.03852    0.03507 =
         0.04045    0.00000   -0.00976    0.00000
O1    4    0.464605    0.171650    0.641476    11.00000    0.03663    0.05616 =
         0.07022   -0.02014   -0.00709   -0.00240
O2    4    0.259070    0.243600    0.717318    11.00000    0.04645    0.05214 =
         0.04083   -0.00972   -0.00612   -0.00541
N1    3    0.441920    0.477136    0.822394    11.00000    0.04001    0.04237 =
         0.03819   -0.00270   -0.00603    0.00135
C1    1    0.027498    0.531251    0.712355    11.00000    0.06359    0.04993 =
         0.08840   -0.01319   -0.01199    0.00998
AFIX  43
H1    2    0.045617    0.449598    0.686740    11.00000   -1.20000
AFIX   0
C2    1    0.054859    0.652311    0.676092    11.00000    0.04884    0.07113 =
         0.07055    0.00529   -0.00838    0.00468
C3    1    0.027063    0.773610    0.712546    11.00000    0.07613    0.04941 =
         0.09605    0.01424   -0.00420   -0.00464
AFIX  43
H3    2    0.044619    0.855304    0.686893    11.00000   -1.20000
AFIX   0
C4    1    0.307273    0.180754    0.657947    11.00000    0.04095    0.03296 =
         0.04290    0.00092   -0.00894   -0.00101
C5    1    0.168354    0.118115    0.607289    11.00000    0.03610    0.03816 =
         0.03704   -0.00051   -0.00178   -0.00389
C6    1    0.216671    0.046143    0.543574    11.00000    0.02952    0.04128 =
         0.04292   -0.00596    0.00216   -0.00197
AFIX  43
H6    2    0.335302    0.033821    0.534126    11.00000   -1.20000
AFIX   0
C7    1    0.090663   -0.009768    0.491917    11.00000    0.03051    0.04000 =
         0.03790   -0.00579    0.00133   -0.00243
C8    1    0.137282   -0.081970    0.425196    11.00000    0.03211    0.04919 =
         0.04245   -0.01011    0.00490   -0.00116
AFIX  43
H8    2    0.255198   -0.093444    0.414026    11.00000   -1.20000
AFIX   0
C9    1    0.011921   -0.135120    0.376900    11.00000    0.04045    0.04464 =
         0.03835   -0.00895    0.00359   -0.00142
AFIX  43
H9    2    0.045037   -0.182748    0.333387    11.00000   -1.20000
AFIX   0
C10   1    0.468563    0.599074    0.788732    11.00000    0.03646    0.03561 =
         0.04945   -0.00614   -0.00602    0.00300
C11   1    0.438894    0.723005    0.825800    11.00000    0.04737    0.04387 =
         0.07788   -0.01718   -0.00170    0.00390
C12   1    0.377119    0.715113    0.901306    11.00000    0.06834    0.07005 =
         0.08198   -0.03982    0.00112    0.01092
AFIX  43
H12   2    0.354707    0.794518    0.928429    11.00000   -1.20000
AFIX   0
C13   1    0.350232    0.593327    0.934556    11.00000    0.06389    0.09129 =
         0.05581   -0.02167    0.00424    0.01214
AFIX  43
H13   2    0.309334    0.588388    0.984433    11.00000   -1.20000
AFIX   0
C14   1    0.384209    0.475023    0.893597    11.00000    0.05365    0.06588 =
         0.04260   -0.00133   -0.00065    0.00494
AFIX  43
H14   2    0.365714    0.391423    0.917080    11.00000   -1.20000
AFIX   0
C15   1    0.470286    0.846673    0.786298    11.00000    0.06782    0.03584 =
         0.13389   -0.01435    0.00716    0.00096
AFIX  43
H15   2    0.449620    0.929041    0.810776    11.00000   -1.20000
AFIX   0
HKLF 4


REM  C:\Users\91700\Desktop\CIFs\14_DBB\7_a.res in P2/c
REM wR2 = 0.1323, GooF = S = 1.050, Restrained GooF = 1.050 for all data
REM R1 = 0.0507 for 2564 Fo > 4sig(Fo) and 0.0665 for all 3247 data
REM 177 parameters refined using 0 restraints

END

WGHT      0.0504      2.3025

REM Highest difference peak  1.423,  deepest hole -1.445,  1-sigma level  0.076
Q1    1   0.1141  0.5641  0.5925  11.00000  0.05    1.42
Q2    1   0.1127  0.7217  0.6059  11.00000  0.05    0.48
Q3    1   0.0879  0.6567  0.5427  11.00000  0.05    0.42
Q4    1   0.1377  0.0386  0.5182  11.00000  0.05    0.32
Q5    1   0.1616  0.0648  0.5846  11.00000  0.05    0.31
Q6    1   0.0000  0.0000  0.5000  10.50000  0.05    0.31
Q7    1   0.0906  0.1177  0.6190  11.00000  0.05    0.29
Q8    1   0.5000  0.5903  0.7500  10.50000  0.05    0.27
Q9    1   0.1160 -0.0616  0.4630  11.00000  0.05    0.26
Q10   1   0.2293  0.1497  0.6348  11.00000  0.05    0.24
Q11   1   0.0476  0.7024  0.6988  11.00000  0.05    0.20
Q12   1   0.4531  0.2321  0.6208  11.00000  0.05    0.20
Q13   1   0.4932  0.4135  0.7989  11.00000  0.05    0.19
Q14   1   0.5326  0.8524  0.7617  11.00000  0.05    0.18
Q15   1   0.4526  0.1795  0.5972  11.00000  0.05    0.18
Q16   1   0.4974  0.1834  0.6609  11.00000  0.05    0.17
Q17   1   0.3037  0.2806  0.7332  11.00000  0.05    0.17
Q18   1   0.0713 -0.1405  0.4166  11.00000  0.05    0.17
Q19   1   0.2956 -0.1426  0.4420  11.00000  0.05    0.16
Q20   1   0.4368  0.7220  0.8610  11.00000  0.05    0.16
;
_shelx_res_checksum              28186
####################################################################### 
# 
# This file contains crystal structure data downloaded from the 
# Cambridge Structural Database (CSD) hosted by the Cambridge 
# Crystallographic Data Centre (CCDC).
# 
# Full information about CCDC data access policies and citation 
# guidelines are available at http://www.ccdc.cam.ac.uk/access/V1 
# 
# Audit and citation data items may have been added by the CCDC. 
# Please retain this information to preserve the provenance of 
# this file and to allow appropriate attribution of the data. 
# 
#######################################################################

data_p_DCB
_database_code_depnum_ccdc_archive 'CCDC 2266791'
loop_
_audit_author_name
_audit_author_address
'Rohan Jena'
;JNCASR
India
;
_audit_update_record             
;
2023-05-31 deposited with the CCDC.	2023-10-05 downloaded from the CCDC.
;

_audit_creation_method           SHELXL-2018/3
_shelx_SHELXL_version_number     2018/3
_chemical_name_systematic        ?
_chemical_name_common            ?
_chemical_melting_point          ?
_chemical_formula_moiety         ?
_chemical_formula_sum            'C30 H18 Cl2 N2 O4 Zn'
_chemical_formula_weight         606.73

loop_
_atom_type_symbol
_atom_type_description
_atom_type_scat_dispersion_real
_atom_type_scat_dispersion_imag
_atom_type_scat_source
C C 0.0033 0.0016 'International Tables Vol C Tables 4.2.6.8 and 6.1.1.4'
H H 0.0000 0.0000 'International Tables Vol C Tables 4.2.6.8 and 6.1.1.4'
Cl Cl 0.1484 0.1585 'International Tables Vol C Tables 4.2.6.8 and 6.1.1.4'
N N 0.0061 0.0033 'International Tables Vol C Tables 4.2.6.8 and 6.1.1.4'
O O 0.0106 0.0060 'International Tables Vol C Tables 4.2.6.8 and 6.1.1.4'
Zn Zn 0.2839 1.4301 'International Tables Vol C Tables 4.2.6.8 and 6.1.1.4'

_space_group_crystal_system      monoclinic
_space_group_IT_number           13
_space_group_name_H-M_alt        'P 2/c'
_space_group_name_Hall           '-P 2yc'

_shelx_space_group_comment       
;
The symmetry employed for this shelxl refinement is uniquely defined
by the following loop, which should always be used as a source of
symmetry information in preference to the above space-group names.
They are only intended as comments.
;

loop_
_space_group_symop_operation_xyz
'x, y, z'
'-x, y, -z+1/2'
'-x, -y, -z'
'x, -y, z-1/2'

_cell_length_a                   7.63480(10)
_cell_length_b                   9.8825(2)
_cell_length_c                   17.0598(4)
_cell_angle_alpha                90
_cell_angle_beta                 90.0830(10)
_cell_angle_gamma                90
_cell_volume                     1287.18(4)
_cell_formula_units_Z            2
_cell_measurement_temperature    293(2)
_cell_measurement_reflns_used    9360
_cell_measurement_theta_min      2.38
_cell_measurement_theta_max      27.61

_exptl_crystal_description       Cuboid
_exptl_crystal_colour            'Pale yellow'
_exptl_crystal_density_meas      ?
_exptl_crystal_density_method    ?
_exptl_crystal_density_diffrn    1.565
_exptl_crystal_F_000             616
_exptl_transmission_factor_min   ?
_exptl_transmission_factor_max   ?
_exptl_crystal_size_max          0.157
_exptl_crystal_size_mid          0.123
_exptl_crystal_size_min          0.0981
_exptl_absorpt_coefficient_mu    1.203
_shelx_estimated_absorpt_T_min   ?
_shelx_estimated_absorpt_T_max   ?
_exptl_absorpt_correction_type   ?
_exptl_absorpt_correction_T_min  ?
_exptl_absorpt_correction_T_max  ?
_exptl_absorpt_process_details   ?
_exptl_absorpt_special_details   ?
_diffrn_ambient_temperature      293(2)
_diffrn_radiation_wavelength     0.71073
_diffrn_radiation_type           MoK\a
_diffrn_source                   ?
_diffrn_measurement_device_type  'Bruker APEX-II CCD'
_diffrn_measurement_method       '\f and \w scans'
_diffrn_detector_area_resol_mean ?
_diffrn_reflns_number            28031
_diffrn_reflns_av_unetI/netI     0.0232
_diffrn_reflns_av_R_equivalents  0.0455
_diffrn_reflns_limit_h_min       -9
_diffrn_reflns_limit_h_max       10
_diffrn_reflns_limit_k_min       -13
_diffrn_reflns_limit_k_max       13
_diffrn_reflns_limit_l_min       -22
_diffrn_reflns_limit_l_max       22
_diffrn_reflns_theta_min         2.061
_diffrn_reflns_theta_max         28.303
_diffrn_reflns_theta_full        25.242
_diffrn_measured_fraction_theta_max 0.998
_diffrn_measured_fraction_theta_full 0.997
_diffrn_reflns_Laue_measured_fraction_max 0.998
_diffrn_reflns_Laue_measured_fraction_full 0.997
_diffrn_reflns_point_group_measured_fraction_max 0.998
_diffrn_reflns_point_group_measured_fraction_full 0.997
_reflns_number_total             3219
_reflns_number_gt                2787
_reflns_threshold_expression     'I > 2\s(I)'
_reflns_Friedel_coverage         0.000
_reflns_Friedel_fraction_max     .
_reflns_Friedel_fraction_full    .

_reflns_special_details          
;
 Reflections were merged by SHELXL according to the crystal
 class for the calculation of statistics and refinement.
 
 _reflns_Friedel_fraction is defined as the number of unique
 Friedel pairs measured divided by the number that would be
 possible theoretically, ignoring centric projections and
 systematic absences.
;

_computing_data_collection       ?
_computing_cell_refinement       ?
_computing_data_reduction        ?
_computing_structure_solution    'SHELXT 2018/2 (Sheldrick, 2018)'
_computing_structure_refinement  'SHELXL-2018/3 (Sheldrick, 2018)'
_computing_molecular_graphics    ?
_computing_publication_material  ?
_refine_special_details          ?
_refine_ls_structure_factor_coef Fsqd
_refine_ls_matrix_type           full
_refine_ls_weighting_scheme      calc
_refine_ls_weighting_details     
'w=1/[\s^2^(Fo^2^)+(0.0562P)^2^+0.4216P] where P=(Fo^2^+2Fc^2^)/3'
_atom_sites_solution_primary     ?
_atom_sites_solution_secondary   ?
_atom_sites_solution_hydrogens   geom
_refine_ls_hydrogen_treatment    constr
_refine_ls_extinction_method     none
_refine_ls_extinction_coef       .
_refine_ls_number_reflns         3219
_refine_ls_number_parameters     177
_refine_ls_number_restraints     0
_refine_ls_R_factor_all          0.0426
_refine_ls_R_factor_gt           0.0349
_refine_ls_wR_factor_ref         0.1029
_refine_ls_wR_factor_gt          0.0975
_refine_ls_goodness_of_fit_ref   1.048
_refine_ls_restrained_S_all      1.048
_refine_ls_shift/su_max          0.000
_refine_ls_shift/su_mean         0.000

loop_
_atom_site_label
_atom_site_type_symbol
_atom_site_fract_x
_atom_site_fract_y
_atom_site_fract_z
_atom_site_U_iso_or_equiv
_atom_site_adp_type
_atom_site_occupancy
_atom_site_site_symmetry_order
_atom_site_calc_flag
_atom_site_refinement_flags_posn
_atom_site_refinement_flags_adp
_atom_site_refinement_flags_occupancy
_atom_site_disorder_assembly
_atom_site_disorder_group
Zn1 Zn 1.000000 0.31168(3) 0.750000 0.03787(12) Uani 1 2 d S T P . .
Cl1 Cl 0.63297(16) 0.65900(16) 0.57889(6) 0.1236(4) Uani 1 1 d . . . . .
O1 O 0.75818(18) 0.24737(16) 0.71795(8) 0.0456(3) Uani 1 1 d . . . . .
O2 O 0.96432(19) 0.16983(16) 0.64099(10) 0.0535(4) Uani 1 1 d . . . . .
N1 N 0.9384(2) 0.47607(17) 0.82387(9) 0.0417(4) Uani 1 1 d . . . . .
C1 C 0.8065(2) 0.18146(18) 0.65824(11) 0.0378(4) Uani 1 1 d . . . . .
C2 C 0.3631(2) 0.0882(2) 0.57511(11) 0.0401(4) Uani 1 1 d . . . . .
H2 H 0.245423 0.102896 0.586268 0.048 Uiso 1 1 calc R U . . .
C3 C 0.4889(2) 0.1405(2) 0.62370(11) 0.0397(4) Uani 1 1 d . . . . .
H3 H 0.456246 0.190380 0.667532 0.048 Uiso 1 1 calc R U . . .
C4 C 0.6686(2) 0.11884(18) 0.60737(11) 0.0355(4) Uani 1 1 d . . . . .
C5 C 0.7165(2) 0.04337(19) 0.54362(11) 0.0366(4) Uani 1 1 d . . . . .
H5 H 0.834744 0.028037 0.534061 0.044 Uiso 1 1 calc R U . . .
C6 C 0.5901(2) -0.01190(19) 0.49187(10) 0.0349(4) Uani 1 1 d . . . . .
C7 C 0.8759(3) 0.4737(3) 0.89625(13) 0.0585(6) Uani 1 1 d . . . . .
H7 H 0.855534 0.390432 0.919963 0.070 Uiso 1 1 calc R U . . .
C8 C 0.8395(4) 0.5913(4) 0.93814(17) 0.0765(8) Uani 1 1 d . . . . .
H8 H 0.795631 0.586374 0.988891 0.092 Uiso 1 1 calc R U . . .
C9 C 0.8690(4) 0.7135(4) 0.9039(2) 0.0816(9) Uani 1 1 d . . . . .
H9 H 0.845577 0.792675 0.931415 0.098 Uiso 1 1 calc R U . . .
C10 C 0.9344(3) 0.7208(3) 0.82737(18) 0.0634(7) Uani 1 1 d . . . . .
C11 C 0.9667(2) 0.5973(2) 0.78957(12) 0.0440(4) Uani 1 1 d . . . . .
C12 C 0.9693(4) 0.8445(3) 0.7871(2) 0.0883(11) Uani 1 1 d . . . . .
H12 H 0.949439 0.926458 0.812442 0.106 Uiso 1 1 calc R U . . .
C13 C 0.5295(4) 0.7783(3) 0.7122(2) 0.0803(9) Uani 1 1 d . . . . .
H13 H 0.549144 0.859544 0.686170 0.096 Uiso 1 1 calc R U . . .
C14 C 0.5594(4) 0.6577(3) 0.67509(17) 0.0687(7) Uani 1 1 d . . . . .
C15 C 0.5302(4) 0.5375(3) 0.71184(17) 0.0685(7) Uani 1 1 d . . . . .
H15 H 0.550568 0.456305 0.685855 0.082 Uiso 1 1 calc R U . . .

loop_
_atom_site_aniso_label
_atom_site_aniso_U_11
_atom_site_aniso_U_22
_atom_site_aniso_U_33
_atom_site_aniso_U_23
_atom_site_aniso_U_13
_atom_site_aniso_U_12
Zn1 0.03846(18) 0.03369(17) 0.04145(19) 0.000 -0.00932(12) 0.000
Cl1 0.1012(7) 0.1836(13) 0.0860(6) 0.0155(7) 0.0153(5) 0.0128(8)
O1 0.0446(7) 0.0516(8) 0.0405(7) -0.0097(6) -0.0041(6) -0.0055(6)
O2 0.0336(7) 0.0562(9) 0.0707(10) -0.0190(7) -0.0058(7) -0.0029(6)
N1 0.0443(8) 0.0415(9) 0.0391(8) -0.0033(7) -0.0067(6) 0.0029(7)
C1 0.0404(9) 0.0322(9) 0.0410(10) 0.0011(7) -0.0059(7) -0.0026(7)
C2 0.0313(8) 0.0457(10) 0.0432(10) -0.0095(8) 0.0058(7) 0.0003(7)
C3 0.0385(9) 0.0421(10) 0.0385(9) -0.0093(8) 0.0051(7) -0.0017(7)
C4 0.0352(8) 0.0346(9) 0.0366(9) -0.0004(7) -0.0007(7) -0.0042(7)
C5 0.0288(8) 0.0392(9) 0.0418(9) -0.0035(7) 0.0033(7) -0.0017(7)
C6 0.0309(8) 0.0370(9) 0.0369(9) -0.0044(7) 0.0034(6) -0.0027(7)
C7 0.0591(13) 0.0721(16) 0.0443(11) -0.0040(11) -0.0024(10) 0.0071(11)
C8 0.0742(17) 0.097(2) 0.0580(15) -0.0256(16) 0.0045(13) 0.0154(16)
C9 0.0747(18) 0.078(2) 0.092(2) -0.0429(18) 0.0010(16) 0.0121(15)
C10 0.0546(13) 0.0448(12) 0.091(2) -0.0186(12) -0.0053(13) 0.0066(10)
C11 0.0381(9) 0.0376(10) 0.0563(11) -0.0068(8) -0.0086(8) 0.0016(7)
C12 0.074(2) 0.0358(12) 0.155(4) -0.0179(15) 0.004(2) 0.0008(12)
C13 0.082(2) 0.0488(14) 0.110(2) 0.0153(15) -0.0068(18) -0.0021(14)
C14 0.0546(14) 0.0752(18) 0.0763(18) 0.0089(14) -0.0055(12) 0.0062(12)
C15 0.0661(15) 0.0508(13) 0.0887(18) -0.0123(12) -0.0143(14) 0.0090(11)

_geom_special_details            
;
 All esds (except the esd in the dihedral angle between two l.s. planes)
 are estimated using the full covariance matrix.  The cell esds are taken
 into account individually in the estimation of esds in distances, angles
 and torsion angles; correlations between esds in cell parameters are only
 used when they are defined by crystal symmetry.  An approximate (isotropic)
 treatment of cell esds is used for estimating esds involving l.s. planes.
;

loop_
_geom_bond_atom_site_label_1
_geom_bond_atom_site_label_2
_geom_bond_distance
_geom_bond_site_symmetry_2
_geom_bond_publ_flag
Zn1 O1 2.0270(14) . ?
Zn1 O1 2.0270(14) 2_756 ?
Zn1 N1 2.1096(16) . ?
Zn1 N1 2.1097(17) 2_756 ?
Zn1 O2 2.3445(15) . ?
Zn1 O2 2.3446(15) 2_756 ?
Zn1 C1 2.5066(18) 2_756 ?
Zn1 C1 2.5066(18) . ?
Cl1 C14 1.735(3) . ?
O1 C1 1.265(2) . ?
O2 C1 1.246(2) . ?
N1 C7 1.325(3) . ?
N1 C11 1.351(3) . ?
C1 C4 1.497(2) . ?
C2 C3 1.369(3) . ?
C2 C6 1.415(2) 3_656 ?
C3 C4 1.417(3) . ?
C4 C5 1.369(3) . ?
C5 C6 1.417(2) . ?
C6 C6 1.423(3) 3_656 ?
C7 C8 1.392(4) . ?
C8 C9 1.361(5) . ?
C9 C10 1.400(4) . ?
C10 C11 1.403(3) . ?
C10 C12 1.427(4) . ?
C11 C11 1.443(4) 2_756 ?
C12 C12 1.352(7) 2_756 ?
C13 C13 1.367(7) 2_656 ?
C13 C14 1.368(4) . ?
C14 C15 1.362(4) . ?
C15 C15 1.382(6) 2_656 ?

loop_
_geom_angle_atom_site_label_1
_geom_angle_atom_site_label_2
_geom_angle_atom_site_label_3
_geom_angle
_geom_angle_site_symmetry_1
_geom_angle_site_symmetry_3
_geom_angle_publ_flag
O1 Zn1 O1 143.45(9) . 2_756 ?
O1 Zn1 N1 101.46(6) . . ?
O1 Zn1 N1 106.51(6) 2_756 . ?
O1 Zn1 N1 106.51(6) . 2_756 ?
O1 Zn1 N1 101.47(6) 2_756 2_756 ?
N1 Zn1 N1 79.28(9) . 2_756 ?
O1 Zn1 O2 59.59(5) . . ?
O1 Zn1 O2 97.54(6) 2_756 . ?
N1 Zn1 O2 155.31(6) . . ?
N1 Zn1 O2 90.71(6) 2_756 . ?
O1 Zn1 O2 97.54(6) . 2_756 ?
O1 Zn1 O2 59.59(5) 2_756 2_756 ?
N1 Zn1 O2 90.71(6) . 2_756 ?
N1 Zn1 O2 155.31(6) 2_756 2_756 ?
O2 Zn1 O2 106.56(9) . 2_756 ?
O1 Zn1 C1 122.91(6) . 2_756 ?
O1 Zn1 C1 30.09(6) 2_756 2_756 ?
N1 Zn1 C1 98.86(6) . 2_756 ?
N1 Zn1 C1 129.55(6) 2_756 2_756 ?
O2 Zn1 C1 104.84(6) . 2_756 ?
O2 Zn1 C1 29.53(6) 2_756 2_756 ?
O1 Zn1 C1 30.09(6) . . ?
O1 Zn1 C1 122.91(6) 2_756 . ?
N1 Zn1 C1 129.55(6) . . ?
N1 Zn1 C1 98.86(6) 2_756 . ?
O2 Zn1 C1 29.53(6) . . ?
O2 Zn1 C1 104.84(6) 2_756 . ?
C1 Zn1 C1 118.21(8) 2_756 . ?
C1 O1 Zn1 96.44(12) . . ?
C1 O2 Zn1 82.46(12) . . ?
C7 N1 C11 118.5(2) . . ?
C7 N1 Zn1 128.62(17) . . ?
C11 N1 Zn1 112.84(13) . . ?
O2 C1 O1 121.40(17) . . ?
O2 C1 C4 120.28(17) . . ?
O1 C1 C4 118.31(17) . . ?
O2 C1 Zn1 68.01(10) . . ?
O1 C1 Zn1 53.47(9) . . ?
C4 C1 Zn1 170.94(14) . . ?
C3 C2 C6 120.81(16) . 3_656 ?
C2 C3 C4 120.18(17) . . ?
C5 C4 C3 119.88(16) . . ?
C5 C4 C1 119.83(16) . . ?
C3 C4 C1 120.26(16) . . ?
C4 C5 C6 121.51(16) . . ?
C2 C6 C5 122.40(15) 3_656 . ?
C2 C6 C6 119.4(2) 3_656 3_656 ?
C5 C6 C6 118.2(2) . 3_656 ?
N1 C7 C8 122.4(3) . . ?
C9 C8 C7 119.1(3) . . ?
C8 C9 C10 120.4(3) . . ?
C9 C10 C11 116.5(3) . . ?
C9 C10 C12 124.0(3) . . ?
C11 C10 C12 119.4(3) . . ?
N1 C11 C10 123.0(2) . . ?
N1 C11 C11 117.52(11) . 2_756 ?
C10 C11 C11 119.50(16) . 2_756 ?
C12 C12 C10 121.07(18) 2_756 . ?
C13 C13 C14 119.47(19) 2_656 . ?
C15 C14 C13 121.3(3) . . ?
C15 C14 Cl1 119.7(2) . . ?
C13 C14 Cl1 119.1(2) . . ?
C14 C15 C15 119.27(18) . 2_656 ?

_refine_diff_density_max         0.590
_refine_diff_density_min         -0.622
_refine_diff_density_rms         0.052

_shelx_res_file                  
;
TITL C:\Users\91700\Desktop\CIFs\14_DCB_2\mo_14_DCB_2_0m_a.res in P2/c
    C:\Users\91700\Desktop\CIFs\14_DCB_2\mo_14_DCB_2_0m_a.res
    created by SHELXL-2018/3 at 11:57:38 on 19-Jul-2022
CELL 0.71073 7.6348 9.8825 17.0598 90.000 90.083 90.000
ZERR 2.0000 0.0001 0.0002 0.0004 0.000 0.001 0.000
LATT 1
SYMM -X, Y, 0.5-Z
SFAC C H CL N O ZN
UNIT 60 36 4 4 8 2
BOND
ACTA
FMAP 2 1 53
PLAN 20 0 0
LIST 6 1
L.S. 10
WGHT    0.056200    0.421600
FVAR       0.80232
ZN1   6    1.000000    0.311684    0.750000    10.50000    0.03846    0.03369 =
         0.04145    0.00000   -0.00932    0.00000
CL1   3    0.632972    0.659003    0.578891    11.00000    0.10117    0.18360 =
         0.08599    0.01555    0.01532    0.01280
O1    5    0.758178    0.247375    0.717948    11.00000    0.04464    0.05160 =
         0.04047   -0.00966   -0.00408   -0.00553
O2    5    0.964318    0.169829    0.640986    11.00000    0.03365    0.05623 =
         0.07073   -0.01901   -0.00578   -0.00289
N1    4    0.938376    0.476069    0.823874    11.00000    0.04430    0.04150 =
         0.03914   -0.00326   -0.00668    0.00291
C1    1    0.806488    0.181456    0.658240    11.00000    0.04038    0.03216 =
         0.04097    0.00105   -0.00590   -0.00256
C2    1    0.363084    0.088156    0.575114    11.00000    0.03130    0.04575 =
         0.04325   -0.00947    0.00578    0.00029
AFIX  43
H2    2    0.245423    0.102896    0.586268    11.00000   -1.20000
AFIX   0
C3    1    0.488865    0.140489    0.623696    11.00000    0.03854    0.04212 =
         0.03845   -0.00930    0.00508   -0.00167
AFIX  43
H3    2    0.456246    0.190380    0.667532    11.00000   -1.20000
AFIX   0
C4    1    0.668627    0.118842    0.607368    11.00000    0.03524    0.03464 =
         0.03659   -0.00043   -0.00068   -0.00422
C5    1    0.716507    0.043375    0.543621    11.00000    0.02877    0.03918 =
         0.04185   -0.00350    0.00334   -0.00165
AFIX  43
H5    2    0.834744    0.028037    0.534061    11.00000   -1.20000
AFIX   0
C6    1    0.590082   -0.011902    0.491874    11.00000    0.03086    0.03698 =
         0.03694   -0.00435    0.00342   -0.00268
C7    1    0.875872    0.473692    0.896255    11.00000    0.05915    0.07213 =
         0.04428   -0.00399   -0.00240    0.00708
AFIX  43
H7    2    0.855534    0.390432    0.919963    11.00000   -1.20000
AFIX   0
C8    1    0.839505    0.591292    0.938144    11.00000    0.07423    0.09725 =
         0.05803   -0.02564    0.00447    0.01542
AFIX  43
H8    2    0.795631    0.586374    0.988891    11.00000   -1.20000
AFIX   0
C9    1    0.869002    0.713538    0.903857    11.00000    0.07470    0.07804 =
         0.09192   -0.04289    0.00096    0.01209
AFIX  43
H9    2    0.845577    0.792675    0.931415    11.00000   -1.20000
AFIX   0
C10   1    0.934374    0.720836    0.827374    11.00000    0.05459    0.04479 =
         0.09071   -0.01861   -0.00535    0.00663
C11   1    0.966688    0.597296    0.789570    11.00000    0.03809    0.03765 =
         0.05635   -0.00684   -0.00864    0.00160
C12   1    0.969277    0.844529    0.787146    11.00000    0.07446    0.03575 =
         0.15474   -0.01789    0.00390    0.00080
AFIX  43
H12   2    0.949439    0.926458    0.812442    11.00000   -1.20000
AFIX   0
C13   1    0.529498    0.778265    0.712189    11.00000    0.08199    0.04879 =
         0.11018    0.01533   -0.00677   -0.00209
AFIX  43
H13   2    0.549144    0.859544    0.686170    11.00000   -1.20000
AFIX   0
C14   1    0.559406    0.657741    0.675090    11.00000    0.05461    0.07517 =
         0.07632    0.00892   -0.00552    0.00621
C15   1    0.530159    0.537499    0.711844    11.00000    0.06607    0.05077 =
         0.08867   -0.01225   -0.01434    0.00898
AFIX  43
H15   2    0.550568    0.456305    0.685855    11.00000   -1.20000
AFIX   0
HKLF 4


REM  C:\Users\91700\Desktop\CIFs\14_DCB_2\mo_14_DCB_2_0m_a.res in P2/c
REM wR2 = 0.1029, GooF = S = 1.048, Restrained GooF = 1.048 for all data
REM R1 = 0.0349 for 2787 Fo > 4sig(Fo) and 0.0426 for all 3219 data
REM 177 parameters refined using 0 restraints

END

WGHT      0.0531      0.4413

REM Highest difference peak  0.590,  deepest hole -0.622,  1-sigma level  0.052
Q1    1   0.6220  0.5743  0.6003  11.00000  0.05    0.59
Q2    1   1.0000  0.6022  0.7500  10.50000  0.05    0.28
Q3    1   0.6442  0.0176  0.5166  11.00000  0.05    0.26
Q4    1   0.5970  0.7252  0.6058  11.00000  0.05    0.26
Q5    1   0.7278  0.1600  0.6219  11.00000  0.05    0.24
Q6    1   0.6786  0.0709  0.5795  11.00000  0.05    0.23
Q7    1   0.5000  0.0000  0.5000  10.50000  0.05    0.22
Q8    1   1.0000  0.8485  0.7500  10.50000  0.05    0.20
Q9    1   0.5887  0.1196  0.6186  11.00000  0.05    0.20
Q10   1   0.5998 -0.0557  0.4621  11.00000  0.05    0.19
Q11   1   0.4332  0.1005  0.6032  11.00000  0.05    0.19
Q12   1   0.9671  0.2182  0.6029  11.00000  0.05    0.19
Q13   1   0.9152  0.2222  0.6117  11.00000  0.05    0.18
Q14   1   0.5778  0.6545  0.5498  11.00000  0.05    0.18
Q15   1   0.9786  0.6594  0.8158  11.00000  0.05    0.18
Q16   1   0.9886  0.1818  0.6612  11.00000  0.05    0.18
Q17   1   0.9301  0.7735  0.7964  11.00000  0.05    0.17
Q18   1   0.8526 -0.0161  0.5434  11.00000  0.05    0.17
Q19   1   0.6812  0.6675  0.5610  11.00000  0.05    0.16
Q20   1   0.5742  0.7172  0.7029  11.00000  0.05    0.16
;
_shelx_res_checksum              54961
####################################################################### 
# 
# This file contains crystal structure data downloaded from the 
# Cambridge Structural Database (CSD) hosted by the Cambridge 
# Crystallographic Data Centre (CCDC).
# 
# Full information about CCDC data access policies and citation 
# guidelines are available at http://www.ccdc.cam.ac.uk/access/V1 
# 
# Audit and citation data items may have been added by the CCDC. 
# Please retain this information to preserve the provenance of 
# this file and to allow appropriate attribution of the data. 
# 
#######################################################################

data_BB
_database_code_depnum_ccdc_archive 'CCDC 2266796'
loop_
_audit_author_name
_audit_author_address
'Rohan Jena'
;JNCASR
India
;
_audit_update_record             
;
2023-05-31 deposited with the CCDC.	2023-10-05 downloaded from the CCDC.
;

_audit_creation_method           SHELXL-2018/3
_shelx_SHELXL_version_number     2018/3
_chemical_name_systematic        ?
_chemical_name_common            ?
_chemical_melting_point          ?
_chemical_formula_moiety         ?
_chemical_formula_sum            'C30 H19 Br N2 O4 Zn'
_chemical_formula_weight         616.75

loop_
_atom_type_symbol
_atom_type_description
_atom_type_scat_dispersion_real
_atom_type_scat_dispersion_imag
_atom_type_scat_source
C C 0.0033 0.0016 'International Tables Vol C Tables 4.2.6.8 and 6.1.1.4'
H H 0.0000 0.0000 'International Tables Vol C Tables 4.2.6.8 and 6.1.1.4'
Br Br -0.2901 2.4595 'International Tables Vol C Tables 4.2.6.8 and 6.1.1.4'
N N 0.0061 0.0033 'International Tables Vol C Tables 4.2.6.8 and 6.1.1.4'
O O 0.0106 0.0060 'International Tables Vol C Tables 4.2.6.8 and 6.1.1.4'
Zn Zn 0.2839 1.4301 'International Tables Vol C Tables 4.2.6.8 and 6.1.1.4'

_space_group_crystal_system      monoclinic
_space_group_IT_number           14
_space_group_name_H-M_alt        'P 21/c'
_space_group_name_Hall           '-P 2ybc'

_shelx_space_group_comment       
;
The symmetry employed for this shelxl refinement is uniquely defined
by the following loop, which should always be used as a source of
symmetry information in preference to the above space-group names.
They are only intended as comments.
;

loop_
_space_group_symop_operation_xyz
'x, y, z'
'-x, y+1/2, -z+1/2'
'-x, -y, -z'
'x, -y-1/2, z-1/2'

_cell_length_a                   7.7941(7)
_cell_length_b                   19.4730(18)
_cell_length_c                   16.6246(12)
_cell_angle_alpha                90
_cell_angle_beta                 91.402(3)
_cell_angle_gamma                90
_cell_volume                     2522.4(4)
_cell_formula_units_Z            4
_cell_measurement_temperature    293(2)
_cell_measurement_reflns_used    10478
_cell_measurement_theta_min      2.23
_cell_measurement_theta_max      28.40

_exptl_crystal_description       Cuboid
_exptl_crystal_colour            'Pale yellow'
_exptl_crystal_density_meas      ?
_exptl_crystal_density_method    ?
_exptl_crystal_density_diffrn    1.624
_exptl_crystal_F_000             1240
_exptl_transmission_factor_min   ?
_exptl_transmission_factor_max   ?
_exptl_crystal_size_max          0.0614
_exptl_crystal_size_mid          0.0546
_exptl_crystal_size_min          0.0327
_exptl_absorpt_coefficient_mu    2.598
_shelx_estimated_absorpt_T_min   ?
_shelx_estimated_absorpt_T_max   ?
_exptl_absorpt_correction_type   ?
_exptl_absorpt_correction_T_min  ?
_exptl_absorpt_correction_T_max  ?
_exptl_absorpt_process_details   ?
_exptl_absorpt_special_details   ?
_diffrn_ambient_temperature      293(2)
_diffrn_radiation_wavelength     0.71073
_diffrn_radiation_type           MoK\a
_diffrn_source                   ?
_diffrn_measurement_device_type  'Bruker APEX-II CCD'
_diffrn_measurement_method       '\f and \w scans'
_diffrn_detector_area_resol_mean ?
_diffrn_reflns_number            53254
_diffrn_reflns_av_unetI/netI     0.0671
_diffrn_reflns_av_R_equivalents  0.1214
_diffrn_reflns_limit_h_min       -10
_diffrn_reflns_limit_h_max       10
_diffrn_reflns_limit_k_min       -25
_diffrn_reflns_limit_k_max       26
_diffrn_reflns_limit_l_min       -22
_diffrn_reflns_limit_l_max       22
_diffrn_reflns_theta_min         2.092
_diffrn_reflns_theta_max         28.401
_diffrn_reflns_theta_full        25.242
_diffrn_measured_fraction_theta_max 0.981
_diffrn_measured_fraction_theta_full 0.980
_diffrn_reflns_Laue_measured_fraction_max 0.981
_diffrn_reflns_Laue_measured_fraction_full 0.980
_diffrn_reflns_point_group_measured_fraction_max 0.981
_diffrn_reflns_point_group_measured_fraction_full 0.980
_reflns_number_total             6219
_reflns_number_gt                4068
_reflns_threshold_expression     'I > 2\s(I)'
_reflns_Friedel_coverage         0.000
_reflns_Friedel_fraction_max     .
_reflns_Friedel_fraction_full    .

_reflns_special_details          
;
 Reflections were merged by SHELXL according to the crystal
 class for the calculation of statistics and refinement.
 
 _reflns_Friedel_fraction is defined as the number of unique
 Friedel pairs measured divided by the number that would be
 possible theoretically, ignoring centric projections and
 systematic absences.
;

_computing_data_collection       ?
_computing_cell_refinement       ?
_computing_data_reduction        ?
_computing_structure_solution    'SHELXT 2018/2 (Sheldrick, 2018)'
_computing_structure_refinement  'SHELXL-2018/3 (Sheldrick, 2018)'
_computing_molecular_graphics    ?
_computing_publication_material  ?
_refine_special_details          ?
_refine_ls_structure_factor_coef Fsqd
_refine_ls_matrix_type           full
_refine_ls_weighting_scheme      calc
_refine_ls_weighting_details     
'w=1/[\s^2^(Fo^2^)+(0.1265P)^2^+3.8566P] where P=(Fo^2^+2Fc^2^)/3'
_atom_sites_solution_primary     ?
_atom_sites_solution_secondary   ?
_atom_sites_solution_hydrogens   geom
_refine_ls_hydrogen_treatment    constr
_refine_ls_extinction_method     none
_refine_ls_extinction_coef       .
_refine_ls_number_reflns         6219
_refine_ls_number_parameters     343
_refine_ls_number_restraints     0
_refine_ls_R_factor_all          0.1259
_refine_ls_R_factor_gt           0.0848
_refine_ls_wR_factor_ref         0.2387
_refine_ls_wR_factor_gt          0.2115
_refine_ls_goodness_of_fit_ref   1.039
_refine_ls_restrained_S_all      1.039
_refine_ls_shift/su_max          0.000
_refine_ls_shift/su_mean         0.000

loop_
_atom_site_label
_atom_site_type_symbol
_atom_site_fract_x
_atom_site_fract_y
_atom_site_fract_z
_atom_site_U_iso_or_equiv
_atom_site_adp_type
_atom_site_occupancy
_atom_site_site_symmetry_order
_atom_site_calc_flag
_atom_site_refinement_flags_posn
_atom_site_refinement_flags_adp
_atom_site_refinement_flags_occupancy
_atom_site_disorder_assembly
_atom_site_disorder_group
Zn1 Zn -0.03839(8) 0.40524(3) 0.75220(3) 0.0366(2) Uani 1 1 d . . . . .
Br1 Br 0.60860(16) -0.04005(8) 0.41057(7) 0.1151(5) Uani 1 1 d . . . . .
O3 O 0.7304(5) 0.1277(2) 0.2850(2) 0.0494(10) Uani 1 1 d . . . . .
O1 O -0.0049(5) 0.3216(2) 0.6429(3) 0.0535(10) Uani 1 1 d . . . . .
O2 O 0.1907(5) 0.3690(2) 0.7216(2) 0.0480(9) Uani 1 1 d . . . . .
N2 N 0.0290(6) 0.4968(2) 0.8131(3) 0.0430(10) Uani 1 1 d . . . . .
O4 O 0.9273(5) 0.1560(3) 0.3759(3) 0.0582(12) Uani 1 1 d . . . . .
N1 N -0.1020(6) 0.4785(2) 0.6629(3) 0.0448(11) Uani 1 1 d . . . . .
C21 C 0.5502(6) 0.2480(3) 0.5200(3) 0.0339(10) Uani 1 1 d . . . . .
C16 C 0.3750(6) 0.2312(3) 0.5007(3) 0.0324(10) Uani 1 1 d . . . . .
C18 C 0.4622(7) 0.1668(3) 0.3842(3) 0.0387(11) Uani 1 1 d . . . . .
H18 H 0.433905 0.141228 0.338567 0.046 Uiso 1 1 calc R U . . .
C6 C 0.0057(7) 0.5529(3) 0.7660(4) 0.0437(12) Uani 1 1 d . . . . .
C17 C 0.3352(6) 0.1908(3) 0.4327(3) 0.0366(11) Uani 1 1 d . . . . .
H17 H 0.221245 0.180115 0.420367 0.044 Uiso 1 1 calc R U . . .
C20 C 0.6763(6) 0.2214(3) 0.4687(3) 0.0361(11) Uani 1 1 d . . . . .
H20 H 0.790813 0.231880 0.479773 0.043 Uiso 1 1 calc R U . . .
C24 C 0.6380(6) 0.1813(3) 0.4040(3) 0.0359(11) Uani 1 1 d . . . . .
C14 C 0.2878(6) 0.3001(3) 0.6152(3) 0.0355(10) Uani 1 1 d . . . . .
C22 C 0.5881(6) 0.2890(3) 0.5884(3) 0.0376(11) Uani 1 1 d . . . . .
H22 H 0.701865 0.298469 0.602396 0.045 Uiso 1 1 calc R U . . .
C15 C 0.2470(6) 0.2584(3) 0.5510(3) 0.0345(10) Uani 1 1 d . . . . .
H15 H 0.132475 0.247669 0.540085 0.041 Uiso 1 1 calc R U . . .
C23 C 0.4612(7) 0.3147(3) 0.6339(3) 0.0410(12) Uani 1 1 d . . . . .
H23 H 0.488931 0.342365 0.677906 0.049 Uiso 1 1 calc R U . . .
C5 C -0.0650(7) 0.5423(3) 0.6860(4) 0.0440(12) Uani 1 1 d . . . . .
C13 C 0.1476(7) 0.3312(3) 0.6625(3) 0.0391(11) Uani 1 1 d . . . . .
C25 C 0.7750(6) 0.1540(3) 0.3529(3) 0.0372(11) Uani 1 1 d . . . . .
C7 C 0.0466(9) 0.6192(4) 0.7917(5) 0.0613(17) Uani 1 1 d . . . . .
C11 C 0.1313(11) 0.5700(5) 0.9186(5) 0.075(2) Uani 1 1 d . . . . .
H11 H 0.171757 0.574964 0.971351 0.090 Uiso 1 1 calc R U . . .
C26 C 0.5385(9) -0.0661(4) 0.3055(5) 0.0645(18) Uani 1 1 d . . . . .
C4 C -0.0894(11) 0.6002(4) 0.6341(5) 0.0678(19) Uani 1 1 d . . . . .
C12 C 0.0928(9) 0.5041(4) 0.8871(4) 0.0587(16) Uani 1 1 d . . . . .
H12 H 0.112567 0.465497 0.918883 0.070 Uiso 1 1 calc R U . . .
C8 C 0.0178(11) 0.6756(4) 0.7379(6) 0.081(3) Uani 1 1 d . . . . .
H8 H 0.043240 0.719831 0.755522 0.097 Uiso 1 1 calc R U . . .
C27 C 0.4753(11) -0.0173(4) 0.2532(5) 0.074(2) Uani 1 1 d . . . . .
H27 H 0.470677 0.028497 0.268755 0.089 Uiso 1 1 calc R U . . .
C1 C -0.1697(11) 0.4680(4) 0.5903(4) 0.069(2) Uani 1 1 d . . . . .
H1 H -0.198069 0.423491 0.574626 0.083 Uiso 1 1 calc R U . . .
C31 C 0.5433(12) -0.1349(5) 0.2836(7) 0.090(3) Uani 1 1 d . . . . .
H31 H 0.582726 -0.168250 0.319474 0.108 Uiso 1 1 calc R U . . .
C9 C -0.0442(12) 0.6666(4) 0.6633(6) 0.082(2) Uani 1 1 d . . . . .
H9 H -0.058150 0.704482 0.629601 0.098 Uiso 1 1 calc R U . . .
C10 C 0.1084(10) 0.6262(5) 0.8706(6) 0.077(2) Uani 1 1 d . . . . .
H10 H 0.134354 0.669623 0.890672 0.092 Uiso 1 1 calc R U . . .
C2 C -0.2000(16) 0.5222(6) 0.5363(5) 0.104(3) Uani 1 1 d . . . . .
H2 H -0.247118 0.513702 0.485350 0.125 Uiso 1 1 calc R U . . .
C29 C 0.4249(17) -0.1016(8) 0.1543(8) 0.121(4) Uani 1 1 d . . . . .
H29 H 0.386812 -0.113133 0.102634 0.145 Uiso 1 1 calc R U . . .
C28 C 0.4205(14) -0.0360(7) 0.1798(7) 0.102(3) Uani 1 1 d . . . . .
H28 H 0.377603 -0.002501 0.144836 0.122 Uiso 1 1 calc R U . . .
C3 C -0.1605(16) 0.5859(5) 0.5587(6) 0.106(4) Uani 1 1 d . . . . .
H3 H -0.181155 0.621862 0.522930 0.128 Uiso 1 1 calc R U . . .
C30 C 0.4876(17) -0.1520(7) 0.2069(10) 0.125(5) Uani 1 1 d . . . . .
H30 H 0.491911 -0.197524 0.190012 0.150 Uiso 1 1 calc R U . . .

loop_
_atom_site_aniso_label
_atom_site_aniso_U_11
_atom_site_aniso_U_22
_atom_site_aniso_U_33
_atom_site_aniso_U_23
_atom_site_aniso_U_13
_atom_site_aniso_U_12
Zn1 0.0412(4) 0.0326(3) 0.0364(3) 0.0014(2) 0.0080(2) 0.0000(2)
Br1 0.1123(8) 0.1609(13) 0.0714(6) 0.0047(7) -0.0120(5) -0.0231(8)
O3 0.046(2) 0.068(3) 0.0337(19) -0.0025(19) 0.0050(16) 0.0115(19)
O1 0.037(2) 0.055(3) 0.069(3) -0.011(2) 0.0073(18) 0.0016(18)
O2 0.043(2) 0.058(3) 0.043(2) -0.0148(19) 0.0053(16) 0.0089(18)
N2 0.049(3) 0.041(3) 0.040(2) -0.0035(19) 0.0083(19) 0.001(2)
O4 0.033(2) 0.077(3) 0.065(3) -0.020(2) 0.0058(18) 0.0073(19)
N1 0.058(3) 0.037(2) 0.039(2) 0.0003(19) 0.003(2) 0.003(2)
C21 0.033(3) 0.034(3) 0.034(2) 0.0001(19) -0.0032(19) 0.0000(19)
C16 0.033(2) 0.032(2) 0.032(2) 0.0025(19) -0.0041(18) 0.0040(19)
C18 0.041(3) 0.042(3) 0.034(2) -0.003(2) -0.003(2) -0.002(2)
C6 0.047(3) 0.035(3) 0.049(3) -0.004(2) 0.008(2) 0.000(2)
C17 0.031(2) 0.041(3) 0.038(2) -0.008(2) -0.0059(19) -0.003(2)
C20 0.029(2) 0.042(3) 0.038(2) 0.004(2) -0.0015(19) 0.000(2)
C24 0.036(3) 0.039(3) 0.033(2) 0.005(2) 0.0020(19) 0.005(2)
C14 0.038(3) 0.033(3) 0.035(2) 0.003(2) 0.000(2) 0.002(2)
C22 0.028(2) 0.046(3) 0.038(3) -0.006(2) -0.0062(19) -0.002(2)
C15 0.024(2) 0.040(3) 0.040(2) 0.000(2) -0.0033(18) -0.0010(19)
C23 0.047(3) 0.043(3) 0.033(2) -0.005(2) -0.004(2) 0.002(2)
C5 0.049(3) 0.035(3) 0.049(3) 0.002(2) 0.008(2) 0.006(2)
C13 0.041(3) 0.036(3) 0.040(3) 0.011(2) 0.006(2) 0.007(2)
C25 0.033(3) 0.034(3) 0.045(3) 0.001(2) 0.007(2) 0.0036(19)
C7 0.063(4) 0.042(3) 0.080(5) -0.016(3) 0.008(3) -0.005(3)
C11 0.083(5) 0.090(6) 0.051(4) -0.033(4) -0.004(3) -0.020(4)
C26 0.058(4) 0.065(4) 0.071(5) 0.002(4) 0.006(3) -0.006(3)
C4 0.084(5) 0.041(4) 0.078(5) 0.015(3) 0.000(4) 0.008(3)
C12 0.066(4) 0.062(4) 0.048(3) -0.007(3) -0.004(3) 0.000(3)
C8 0.100(6) 0.028(3) 0.116(7) -0.009(4) 0.016(5) 0.002(3)
C27 0.092(6) 0.049(4) 0.081(5) 0.002(4) 0.002(4) 0.001(4)
C1 0.105(6) 0.057(4) 0.044(3) 0.005(3) -0.015(4) 0.001(4)
C31 0.094(6) 0.054(5) 0.122(8) 0.015(5) 0.022(6) 0.009(4)
C9 0.105(7) 0.043(4) 0.098(7) 0.018(4) 0.001(5) 0.007(4)
C10 0.073(5) 0.063(5) 0.094(6) -0.031(5) 0.002(4) -0.009(4)
C2 0.167(10) 0.091(7) 0.054(5) 0.020(4) -0.037(5) 0.007(7)
C29 0.129(10) 0.138(12) 0.096(8) -0.040(8) 0.007(7) -0.025(8)
C28 0.109(8) 0.109(9) 0.087(7) -0.006(6) -0.010(6) -0.004(6)
C3 0.172(11) 0.065(6) 0.081(6) 0.041(5) -0.023(6) 0.003(6)
C30 0.140(10) 0.090(9) 0.148(12) -0.049(9) 0.049(9) -0.011(8)

_geom_special_details            
;
 All esds (except the esd in the dihedral angle between two l.s. planes)
 are estimated using the full covariance matrix.  The cell esds are taken
 into account individually in the estimation of esds in distances, angles
 and torsion angles; correlations between esds in cell parameters are only
 used when they are defined by crystal symmetry.  An approximate (isotropic)
 treatment of cell esds is used for estimating esds involving l.s. planes.
;

loop_
_geom_bond_atom_site_label_1
_geom_bond_atom_site_label_2
_geom_bond_distance
_geom_bond_site_symmetry_2
_geom_bond_publ_flag
Zn1 O2 1.997(4) . ?
Zn1 O3 2.001(4) 4_466 ?
Zn1 N1 2.110(5) . ?
Zn1 N2 2.110(5) . ?
Zn1 O4 2.398(4) 4_466 ?
Zn1 O1 2.459(4) . ?
Zn1 C25 2.523(5) 4_466 ?
Zn1 C13 2.551(5) . ?
Br1 C26 1.887(8) . ?
O3 C25 1.279(7) . ?
O1 C13 1.239(7) . ?
O2 C13 1.267(7) . ?
N2 C12 1.323(8) . ?
N2 C6 1.354(8) . ?
O4 C25 1.239(6) . ?
N1 C1 1.322(8) . ?
N1 C5 1.329(7) . ?
C21 C22 1.414(7) . ?
C21 C20 1.416(7) . ?
C21 C16 1.434(7) . ?
C16 C17 1.405(7) . ?
C16 C15 1.419(7) . ?
C18 C17 1.374(7) . ?
C18 C24 1.429(7) . ?
C6 C7 1.393(9) . ?
C6 C5 1.443(8) . ?
C20 C24 1.355(7) . ?
C24 C25 1.480(7) . ?
C14 C15 1.373(7) . ?
C14 C23 1.408(7) . ?
C14 C13 1.491(7) . ?
C22 C23 1.355(7) . ?
C5 C4 1.429(9) . ?
C7 C10 1.392(11) . ?
C7 C8 1.432(12) . ?
C11 C10 1.363(13) . ?
C11 C12 1.415(11) . ?
C26 C27 1.372(12) . ?
C26 C31 1.388(12) . ?
C4 C3 1.386(13) . ?
C4 C9 1.423(12) . ?
C8 C9 1.332(12) . ?
C27 C28 1.334(13) . ?
C1 C2 1.402(11) . ?
C31 C30 1.378(18) . ?
C2 C3 1.330(14) . ?
C29 C28 1.346(17) . ?
C29 C30 1.394(19) . ?

loop_
_geom_angle_atom_site_label_1
_geom_angle_atom_site_label_2
_geom_angle_atom_site_label_3
_geom_angle
_geom_angle_site_symmetry_1
_geom_angle_site_symmetry_3
_geom_angle_publ_flag
O2 Zn1 O3 140.6(2) . 4_466 ?
O2 Zn1 N1 104.81(18) . . ?
O3 Zn1 N1 102.19(19) 4_466 . ?
O2 Zn1 N2 101.94(18) . . ?
O3 Zn1 N2 110.80(18) 4_466 . ?
N1 Zn1 N2 79.50(19) . . ?
O2 Zn1 O4 99.34(16) . 4_466 ?
O3 Zn1 O4 59.11(15) 4_466 4_466 ?
N1 Zn1 O4 155.60(17) . 4_466 ?
N2 Zn1 O4 92.29(18) . 4_466 ?
O2 Zn1 O1 57.75(15) . . ?
O3 Zn1 O1 95.82(16) 4_466 . ?
N1 Zn1 O1 87.47(17) . . ?
N2 Zn1 O1 152.22(16) . . ?
O4 Zn1 O1 108.68(17) 4_466 . ?
O2 Zn1 C25 122.78(18) . 4_466 ?
O3 Zn1 C25 30.12(16) 4_466 4_466 ?
N1 Zn1 C25 130.29(18) . 4_466 ?
N2 Zn1 C25 102.02(17) . 4_466 ?
O4 Zn1 C25 29.02(15) 4_466 4_466 ?
O1 Zn1 C25 105.10(16) . 4_466 ?
O2 Zn1 C13 29.23(17) . . ?
O3 Zn1 C13 120.42(18) 4_466 . ?
N1 Zn1 C13 95.65(17) . . ?
N2 Zn1 C13 128.29(18) . . ?
O4 Zn1 C13 107.27(16) 4_466 . ?
O1 Zn1 C13 28.57(15) . . ?
C25 Zn1 C13 118.31(17) 4_466 . ?
C25 O3 Zn1 98.1(3) . 4_665 ?
C13 O1 Zn1 79.9(3) . . ?
C13 O2 Zn1 100.4(3) . . ?
C12 N2 C6 119.5(6) . . ?
C12 N2 Zn1 128.4(5) . . ?
C6 N2 Zn1 112.1(4) . . ?
C25 O4 Zn1 81.1(3) . 4_665 ?
C1 N1 C5 119.2(6) . . ?
C1 N1 Zn1 128.3(5) . . ?
C5 N1 Zn1 112.6(4) . . ?
C22 C21 C20 123.9(4) . . ?
C22 C21 C16 119.2(4) . . ?
C20 C21 C16 116.9(5) . . ?
C17 C16 C15 122.5(4) . . ?
C17 C16 C21 119.9(4) . . ?
C15 C16 C21 117.5(4) . . ?
C17 C18 C24 119.9(5) . . ?
N2 C6 C7 123.0(6) . . ?
N2 C6 C5 117.4(5) . . ?
C7 C6 C5 119.6(6) . . ?
C18 C17 C16 120.9(5) . . ?
C24 C20 C21 123.1(4) . . ?
C20 C24 C18 119.2(4) . . ?
C20 C24 C25 121.0(5) . . ?
C18 C24 C25 119.9(5) . . ?
C15 C14 C23 119.6(5) . . ?
C15 C14 C13 119.5(5) . . ?
C23 C14 C13 120.9(5) . . ?
C23 C22 C21 121.1(5) . . ?
C14 C15 C16 121.7(4) . . ?
C22 C23 C14 120.8(5) . . ?
N1 C5 C4 122.6(6) . . ?
N1 C5 C6 118.4(5) . . ?
C4 C5 C6 119.1(6) . . ?
O1 C13 O2 121.8(5) . . ?
O1 C13 C14 120.7(5) . . ?
O2 C13 C14 117.5(5) . . ?
O1 C13 Zn1 71.6(3) . . ?
O2 C13 Zn1 50.3(2) . . ?
C14 C13 Zn1 166.5(4) . . ?
O4 C25 O3 121.6(5) . . ?
O4 C25 C24 120.7(5) . . ?
O3 C25 C24 117.8(4) . . ?
O4 C25 Zn1 69.9(3) . 4_665 ?
O3 C25 Zn1 51.7(2) . 4_665 ?
C24 C25 Zn1 168.8(4) . 4_665 ?
C10 C7 C6 116.8(7) . . ?
C10 C7 C8 124.0(7) . . ?
C6 C7 C8 119.2(7) . . ?
C10 C11 C12 119.2(7) . . ?
C27 C26 C31 120.8(9) . . ?
C27 C26 Br1 119.5(7) . . ?
C31 C26 Br1 119.6(7) . . ?
C3 C4 C9 125.5(7) . . ?
C3 C4 C5 115.6(7) . . ?
C9 C4 C5 118.9(8) . . ?
N2 C12 C11 120.9(7) . . ?
C9 C8 C7 122.0(7) . . ?
C28 C27 C26 119.6(9) . . ?
N1 C1 C2 121.7(8) . . ?
C30 C31 C26 117.9(10) . . ?
C8 C9 C4 121.2(7) . . ?
C11 C10 C7 120.7(7) . . ?
C3 C2 C1 119.3(8) . . ?
C28 C29 C30 118.9(12) . . ?
C27 C28 C29 122.4(12) . . ?
C2 C3 C4 121.7(7) . . ?
C31 C30 C29 120.4(11) . . ?

_refine_diff_density_max         1.683
_refine_diff_density_min         -1.237
_refine_diff_density_rms         0.141

_shelx_res_file                  
;
TITL G:\scxrd\Br_Benzene_2\mo_Br_Benzene_2_0m_a_a.res in P2(1)/c
    D:\Halobenzene\CIF_Halobenzene\Br_Benzene_2\mo_Br_Benzene_2_0m_a_a.res
    created by SHELXL-2018/3 at 19:36:12 on 02-Jan-2023
CELL 0.71073 7.7941 19.4730 16.6246 90.000 91.402 90.000
ZERR 4.0000 0.0007 0.0018 0.0012 0.000 0.003 0.000
LATT 1
SYMM -X, 0.5+Y, 0.5-Z
SFAC C H BR N O ZN
UNIT 120 76 4 8 16 4
BOND
OMIT 1 1 5
OMIT -1 2 11
OMIT -1 4 4
OMIT 1 10 2
OMIT -1 1 7
OMIT -1 2 5
OMIT 1 9 4
OMIT 1 9 3
OMIT 1 3 8
OMIT 2 1 16
OMIT 2 2 14
OMIT -1 4 5
OMIT 1 5 15
OMIT 1 6 5
OMIT -1 5 4
OMIT 1 8 5
OMIT -1 6 9
OMIT -1 8 1
OMIT -1 7 1
OMIT -1 2 6
OMIT -1 6 3
OMIT 1 4 1
OMIT -1 2 9
OMIT -1 4 10
OMIT 0 12 6
OMIT -1 2 8
OMIT -1 15 1
OMIT -1 0 8
OMIT 1 9 12
OMIT -1 2 14
OMIT 2 0 14
OMIT -1 8 7
OMIT 1 12 8
OMIT 1 13 12
OMIT -1 6 7
OMIT -1 8 6
OMIT 1 7 12
OMIT -1 4 17
OMIT 2 3 14
OMIT -1 9 5
OMIT 1 2 10
OMIT 1 7 13
OMIT -1 11 11
OMIT 2 4 11
OMIT 2 5 13
OMIT 1 2 16
OMIT -1 5 10
OMIT 1 4 15
OMIT 1 6 17
OMIT 2 0 8
OMIT 1 0 18
OMIT -1 3 4
OMIT 2 10 4
OMIT 0 4 0
OMIT -1 4 3
OMIT -1 11 4
OMIT 1 15 7
OMIT 1 11 9
OMIT 1 8 12
OMIT 1 1 8
OMIT -1 9 11
OMIT -1 13 2
OMIT -1 6 1
OMIT 1 13 3
OMIT 1 14 4
OMIT -2 15 3
OMIT -1 3 10
OMIT 1 6 2
OMIT -2 6 11
OMIT 1 12 10
OMIT -1 10 3
OMIT 0 4 6
OMIT 0 9 3
OMIT 1 15 3
OMIT -1 10 4
OMIT -2 0 12
OMIT 1 7 7
OMIT 1 12 2
OMIT -1 0 4
OMIT 1 14 5
OMIT 1 16 8
OMIT -1 1 1
OMIT 1 1 19
OMIT 1 3 9
ACTA
FMAP 2 1 53
PLAN 20 0 0
LIST 6 1
L.S. 100
WGHT    0.126500    3.856600
FVAR       0.24435
ZN1   6   -0.038387    0.405241    0.752204    11.00000    0.04116    0.03263 =
         0.03637    0.00144    0.00799    0.00003
BR1   3    0.608595   -0.040045    0.410574    11.00000    0.11232    0.16085 =
         0.07144    0.00471   -0.01196   -0.02313
O3    5    0.730407    0.127716    0.285020    11.00000    0.04622    0.06845 =
         0.03365   -0.00250    0.00498    0.01154
O1    5   -0.004938    0.321568    0.642936    11.00000    0.03702    0.05463 =
         0.06921   -0.01120    0.00732    0.00164
O2    5    0.190743    0.369050    0.721590    11.00000    0.04259    0.05810 =
         0.04346   -0.01476    0.00527    0.00888
N2    4    0.028981    0.496779    0.813131    11.00000    0.04892    0.04068 =
         0.03971   -0.00348    0.00833    0.00116
O4    5    0.927278    0.155992    0.375944    11.00000    0.03271    0.07745 =
         0.06471   -0.01966    0.00576    0.00731
N1    4   -0.101995    0.478543    0.662901    11.00000    0.05811    0.03683 =
         0.03948    0.00029    0.00256    0.00293
C21   1    0.550240    0.248000    0.520048    11.00000    0.03344    0.03418 =
         0.03376    0.00014   -0.00322    0.00001
C16   1    0.374974    0.231165    0.500682    11.00000    0.03254    0.03247 =
         0.03200    0.00245   -0.00414    0.00404
C18   1    0.462230    0.166820    0.384218    11.00000    0.04084    0.04154 =
         0.03361   -0.00297   -0.00297   -0.00244
AFIX  43
H18   2    0.433905    0.141228    0.338567    11.00000   -1.20000
AFIX   0
C6    1    0.005716    0.552912    0.766048    11.00000    0.04744    0.03533 =
         0.04877   -0.00408    0.00771    0.00007
C17   1    0.335186    0.190775    0.432702    11.00000    0.03077    0.04051 =
         0.03812   -0.00788   -0.00589   -0.00291
AFIX  43
H17   2    0.221245    0.180115    0.420367    11.00000   -1.20000
AFIX   0
C20   1    0.676280    0.221366    0.468653    11.00000    0.02874    0.04172 =
         0.03781    0.00444   -0.00149   -0.00006
AFIX  43
H20   2    0.790813    0.231880    0.479773    11.00000   -1.20000
AFIX   0
C24   1    0.637971    0.181279    0.404024    11.00000    0.03626    0.03860 =
         0.03297    0.00518    0.00198    0.00539
C14   1    0.287829    0.300085    0.615194    11.00000    0.03831    0.03305 =
         0.03507    0.00346    0.00030    0.00182
C22   1    0.588053    0.288999    0.588403    11.00000    0.02804    0.04646 =
         0.03810   -0.00626   -0.00617   -0.00227
AFIX  43
H22   2    0.701865    0.298469    0.602396    11.00000   -1.20000
AFIX   0
C15   1    0.246994    0.258376    0.550952    11.00000    0.02390    0.03969 =
         0.03977   -0.00006   -0.00333   -0.00102
AFIX  43
H15   2    0.132475    0.247669    0.540085    11.00000   -1.20000
AFIX   0
C23   1    0.461178    0.314722    0.633863    11.00000    0.04690    0.04264 =
         0.03306   -0.00461   -0.00431    0.00249
AFIX  43
H23   2    0.488931    0.342365    0.677906    11.00000   -1.20000
AFIX   0
C5    1   -0.064964    0.542313    0.685959    11.00000    0.04856    0.03522 =
         0.04857    0.00167    0.00836    0.00551
C13   1    0.147615    0.331168    0.662549    11.00000    0.04136    0.03643 =
         0.03977    0.01073    0.00616    0.00732
C25   1    0.774991    0.153960    0.352877    11.00000    0.03273    0.03372 =
         0.04537    0.00134    0.00722    0.00362
C7    1    0.046617    0.619160    0.791714    11.00000    0.06258    0.04172 =
         0.08003   -0.01554    0.00836   -0.00494
C11   1    0.131315    0.570033    0.918573    11.00000    0.08328    0.09025 =
         0.05082   -0.03251   -0.00399   -0.02001
AFIX  43
H11   2    0.171757    0.574964    0.971351    11.00000   -1.20000
AFIX   0
C26   1    0.538511   -0.066126    0.305520    11.00000    0.05814    0.06456 =
         0.07112    0.00216    0.00601   -0.00557
C4    1   -0.089431    0.600218    0.634115    11.00000    0.08438    0.04095 =
         0.07796    0.01545    0.00027    0.00846
C12   1    0.092786    0.504144    0.887126    11.00000    0.06581    0.06168 =
         0.04829   -0.00734   -0.00430    0.00005
AFIX  43
H12   2    0.112567    0.465497    0.918883    11.00000   -1.20000
AFIX   0
C8    1    0.017846    0.675584    0.737863    11.00000    0.09962    0.02806 =
         0.11598   -0.00910    0.01636    0.00187
AFIX  43
H8    2    0.043240    0.719831    0.755522    11.00000   -1.20000
AFIX   0
C27   1    0.475280   -0.017317    0.253158    11.00000    0.09187    0.04864 =
         0.08090    0.00155    0.00239    0.00137
AFIX  43
H27   2    0.470677    0.028497    0.268755    11.00000   -1.20000
AFIX   0
C1    1   -0.169741    0.467997    0.590296    11.00000    0.10535    0.05724 =
         0.04410    0.00466   -0.01493    0.00064
AFIX  43
H1    2   -0.198069    0.423491    0.574626    11.00000   -1.20000
AFIX   0
C31   1    0.543257   -0.134854    0.283566    11.00000    0.09399    0.05392 =
         0.12198    0.01501    0.02189    0.00865
AFIX  43
H31   2    0.582726   -0.168250    0.319474    11.00000   -1.20000
AFIX   0
C9    1   -0.044175    0.666639    0.663253    11.00000    0.10480    0.04315 =
         0.09791    0.01811    0.00100    0.00700
AFIX  43
H9    2   -0.058150    0.704482    0.629601    11.00000   -1.20000
AFIX   0
C10   1    0.108424    0.626183    0.870561    11.00000    0.07271    0.06275 =
         0.09418   -0.03083    0.00239   -0.00861
AFIX  43
H10   2    0.134354    0.669623    0.890672    11.00000   -1.20000
AFIX   0
C2    1   -0.199974    0.522215    0.536307    11.00000    0.16713    0.09051 =
         0.05366    0.02007   -0.03665    0.00735
AFIX  43
H2    2   -0.247118    0.513702    0.485350    11.00000   -1.20000
AFIX   0
C29   1    0.424920   -0.101630    0.154344    11.00000    0.12879    0.13828 =
         0.09625   -0.03995    0.00700   -0.02533
AFIX  43
H29   2    0.386812   -0.113133    0.102634    11.00000   -1.20000
AFIX   0
C28   1    0.420467   -0.036012    0.179751    11.00000    0.10917    0.10897 =
         0.08683   -0.00579   -0.01027   -0.00365
AFIX  43
H28   2    0.377603   -0.002501    0.144836    11.00000   -1.20000
AFIX   0
C3    1   -0.160515    0.585944    0.558744    11.00000    0.17161    0.06498 =
         0.08143    0.04149   -0.02343    0.00291
AFIX  43
H3    2   -0.181155    0.621862    0.522930    11.00000   -1.20000
AFIX   0
C30   1    0.487610   -0.152026    0.206852    11.00000    0.14001    0.08982 =
         0.14811   -0.04857    0.04931   -0.01132
AFIX  43
H30   2    0.491911   -0.197524    0.190012    11.00000   -1.20000
AFIX   0
HKLF 4


REM  G:\scxrd\Br_Benzene_2\mo_Br_Benzene_2_0m_a_a.res in P2(1)/c
REM wR2 = 0.2387, GooF = S = 1.039, Restrained GooF = 1.039 for all data
REM R1 = 0.0848 for 4068 Fo > 4sig(Fo) and 0.1259 for all 6219 data
REM 343 parameters refined using 0 restraints

END

WGHT      0.1264      3.9078

REM Highest difference peak  1.683,  deepest hole -1.237,  1-sigma level  0.141
Q1    1  -0.1676  0.4033  0.7574  11.00000  0.05    1.68
Q2    1   0.0880  0.4049  0.7524  11.00000  0.05    1.58
Q3    1   0.4303 -0.0406  0.4072  11.00000  0.05    1.13
Q4    1   0.1576  0.1596  0.3614  11.00000  0.05    0.65
Q5    1   1.0514  0.1609  0.3652  11.00000  0.05    0.58
Q6    1  -0.3993  0.5410  0.5859  11.00000  0.05    0.56
Q7    1   0.7623  0.1320  0.2219  11.00000  0.05    0.56
Q8    1   0.7730 -0.0349  0.4025  11.00000  0.05    0.53
Q9    1   0.4685  0.2414  0.5048  11.00000  0.05    0.52
Q10   1  -0.1237  0.3360  0.6395  11.00000  0.05    0.49
Q11   1   0.3752 -0.0847  0.0816  11.00000  0.05    0.48
Q12   1   0.2577  0.2193  0.4848  11.00000  0.05    0.47
Q13   1   0.1420  0.2225  0.4929  11.00000  0.05    0.46
Q14   1   0.5750  0.3157  0.6241  11.00000  0.05    0.45
Q15   1   0.3281  0.1750  0.3833  11.00000  0.05    0.45
Q16   1   0.4840  0.2984  0.5988  11.00000  0.05    0.45
Q17   1   0.4259  0.1030  0.2449  11.00000  0.05    0.44
Q18   1   0.0595  0.5388  0.6973  11.00000  0.05    0.44
Q19   1   0.3150 -0.0223  0.2547  11.00000  0.05    0.43
Q20   1   0.2029  0.4564  0.7615  11.00000  0.05    0.40
;
_shelx_res_checksum              44042
####################################################################### 
# 
# This file contains crystal structure data downloaded from the 
# Cambridge Structural Database (CSD) hosted by the Cambridge 
# Crystallographic Data Centre (CCDC).
# 
# Full information about CCDC data access policies and citation 
# guidelines are available at http://www.ccdc.cam.ac.uk/access/V1 
# 
# Audit and citation data items may have been added by the CCDC. 
# Please retain this information to preserve the provenance of 
# this file and to allow appropriate attribution of the data. 
# 
#######################################################################

data_m_DCB
_database_code_depnum_ccdc_archive 'CCDC 2266797'
loop_
_audit_author_name
_audit_author_address
'Rohan Jena'
;JNCASR
India
;
_audit_update_record             
;
2023-05-31 deposited with the CCDC.	2023-10-05 downloaded from the CCDC.
;

_audit_creation_method           SHELXL-2018/3
_shelx_SHELXL_version_number     2018/3
_chemical_name_systematic        ?
_chemical_name_common            ?
_chemical_melting_point          ?
_chemical_formula_moiety         ?
_chemical_formula_sum            'C30 H18 Cl2 N2 O4 Zn'
_chemical_formula_weight         606.73

loop_
_atom_type_symbol
_atom_type_description
_atom_type_scat_dispersion_real
_atom_type_scat_dispersion_imag
_atom_type_scat_source
C C 0.0033 0.0016 'International Tables Vol C Tables 4.2.6.8 and 6.1.1.4'
H H 0.0000 0.0000 'International Tables Vol C Tables 4.2.6.8 and 6.1.1.4'
Cl Cl 0.1484 0.1585 'International Tables Vol C Tables 4.2.6.8 and 6.1.1.4'
N N 0.0061 0.0033 'International Tables Vol C Tables 4.2.6.8 and 6.1.1.4'
O O 0.0106 0.0060 'International Tables Vol C Tables 4.2.6.8 and 6.1.1.4'
Zn Zn 0.2839 1.4301 'International Tables Vol C Tables 4.2.6.8 and 6.1.1.4'

_space_group_crystal_system      monoclinic
_space_group_IT_number           13
_space_group_name_H-M_alt        'P 2/c'
_space_group_name_Hall           '-P 2yc'

_shelx_space_group_comment       
;
The symmetry employed for this shelxl refinement is uniquely defined
by the following loop, which should always be used as a source of
symmetry information in preference to the above space-group names.
They are only intended as comments.
;

loop_
_space_group_symop_operation_xyz
'x, y, z'
'-x, y, -z+1/2'
'-x, -y, -z'
'x, -y, z-1/2'

_cell_length_a                   7.5498(3)
_cell_length_b                   9.7529(3)
_cell_length_c                   17.1831(6)
_cell_angle_alpha                90
_cell_angle_beta                 91.2960(10)
_cell_angle_gamma                90
_cell_volume                     1264.91(8)
_cell_formula_units_Z            2
_cell_measurement_temperature    293(2)
_cell_measurement_reflns_used    4445
_cell_measurement_theta_min      2.57
_cell_measurement_theta_max      32.095

_exptl_crystal_description       Cuboid
_exptl_crystal_colour            'Pale yellow'
_exptl_crystal_density_meas      ?
_exptl_crystal_density_method    ?
_exptl_crystal_density_diffrn    1.593
_exptl_crystal_F_000             616
_exptl_transmission_factor_min   ?
_exptl_transmission_factor_max   ?
_exptl_crystal_size_max          0.135
_exptl_crystal_size_mid          0.0859
_exptl_crystal_size_min          0.0617
_exptl_absorpt_coefficient_mu    1.224
_shelx_estimated_absorpt_T_min   ?
_shelx_estimated_absorpt_T_max   ?
_exptl_absorpt_correction_type   ?
_exptl_absorpt_correction_T_min  ?
_exptl_absorpt_correction_T_max  ?
_exptl_absorpt_process_details   ?
_exptl_absorpt_special_details   ?
_diffrn_ambient_temperature      293(2)
_diffrn_radiation_wavelength     0.71073
_diffrn_radiation_type           MoK\a
_diffrn_source                   ?
_diffrn_measurement_device_type  'Bruker APEX-II CCD'
_diffrn_measurement_method       '\f and \w scans'
_diffrn_detector_area_resol_mean ?
_diffrn_reflns_number            31726
_diffrn_reflns_av_unetI/netI     0.1465
_diffrn_reflns_av_R_equivalents  0.1505
_diffrn_reflns_limit_h_min       -11
_diffrn_reflns_limit_h_max       10
_diffrn_reflns_limit_k_min       -13
_diffrn_reflns_limit_k_max       14
_diffrn_reflns_limit_l_min       -25
_diffrn_reflns_limit_l_max       23
_diffrn_reflns_theta_min         2.371
_diffrn_reflns_theta_max         32.095
_diffrn_reflns_theta_full        25.242
_diffrn_measured_fraction_theta_max 0.989
_diffrn_measured_fraction_theta_full 1.000
_diffrn_reflns_Laue_measured_fraction_max 0.989
_diffrn_reflns_Laue_measured_fraction_full 1.000
_diffrn_reflns_point_group_measured_fraction_max 0.989
_diffrn_reflns_point_group_measured_fraction_full 1.000
_reflns_number_total             4397
_reflns_number_gt                2097
_reflns_threshold_expression     'I > 2\s(I)'
_reflns_Friedel_coverage         0.000
_reflns_Friedel_fraction_max     .
_reflns_Friedel_fraction_full    .

_reflns_special_details          
;
 Reflections were merged by SHELXL according to the crystal
 class for the calculation of statistics and refinement.
 
 _reflns_Friedel_fraction is defined as the number of unique
 Friedel pairs measured divided by the number that would be
 possible theoretically, ignoring centric projections and
 systematic absences.
;

_computing_data_collection       ?
_computing_cell_refinement       ?
_computing_data_reduction        ?
_computing_structure_solution    'SHELXT 2018/2 (Sheldrick, 2018)'
_computing_structure_refinement  'SHELXL-2018/3 (Sheldrick, 2018)'
_computing_molecular_graphics    ?
_computing_publication_material  ?
_refine_special_details          ?
_refine_ls_structure_factor_coef Fsqd
_refine_ls_matrix_type           full
_refine_ls_weighting_scheme      calc
_refine_ls_weighting_details     
'w=1/[\s^2^(Fo^2^)+(0.0336P)^2^+0.2519P] where P=(Fo^2^+2Fc^2^)/3'
_atom_sites_solution_primary     ?
_atom_sites_solution_secondary   ?
_atom_sites_solution_hydrogens   geom
_refine_ls_hydrogen_treatment    constr
_refine_ls_extinction_method     none
_refine_ls_extinction_coef       .
_refine_ls_number_reflns         4397
_refine_ls_number_parameters     178
_refine_ls_number_restraints     0
_refine_ls_R_factor_all          0.1778
_refine_ls_R_factor_gt           0.0534
_refine_ls_wR_factor_ref         0.1093
_refine_ls_wR_factor_gt          0.0872
_refine_ls_goodness_of_fit_ref   0.986
_refine_ls_restrained_S_all      0.986
_refine_ls_shift/su_max          0.000
_refine_ls_shift/su_mean         0.000

loop_
_atom_site_label
_atom_site_type_symbol
_atom_site_fract_x
_atom_site_fract_y
_atom_site_fract_z
_atom_site_U_iso_or_equiv
_atom_site_adp_type
_atom_site_occupancy
_atom_site_site_symmetry_order
_atom_site_calc_flag
_atom_site_refinement_flags_posn
_atom_site_refinement_flags_adp
_atom_site_refinement_flags_occupancy
_atom_site_disorder_assembly
_atom_site_disorder_group
Zn1 Zn 1.000000 0.32656(4) 0.750000 0.03480(14) Uani 1 2 d S T P . .
Cl1 Cl 0.39497(13) 0.54700(12) 0.89824(5) 0.0865(3) Uani 1 1 d . . . . .
O1 O 0.7512(2) 0.25849(19) 0.71854(10) 0.0455(5) Uani 1 1 d . . . . .
O2 O 0.9613(2) 0.18943(18) 0.64203(11) 0.0480(5) Uani 1 1 d . . . . .
N1 N 0.9395(3) 0.4931(2) 0.82294(11) 0.0339(5) Uani 1 1 d . . . . .
C11 C 0.9685(3) 0.6167(2) 0.78927(13) 0.0322(6) Uani 1 1 d . . . . .
C1 C 0.4084(3) 0.0150(2) 0.50516(13) 0.0312(5) Uani 1 1 d . . . . .
C5 C 0.7156(3) 0.0458(2) 0.54773(14) 0.0348(6) Uani 1 1 d . . . . .
H5 H 0.835603 0.027814 0.542156 0.042 Uiso 1 1 calc R U . . .
C4 C 0.6637(3) 0.1300(2) 0.60669(13) 0.0328(6) Uani 1 1 d . . . . .
C6 C 0.8011(3) 0.1960(2) 0.65856(14) 0.0362(6) Uani 1 1 d . . . . .
C2 C 0.3580(3) 0.1007(3) 0.56690(14) 0.0392(6) Uani 1 1 d . . . . .
H2 H 0.238679 0.119845 0.573830 0.047 Uiso 1 1 calc R U . . .
C3 C 0.4820(3) 0.1559(3) 0.61658(14) 0.0389(6) Uani 1 1 d . . . . .
H3 H 0.446331 0.211253 0.657421 0.047 Uiso 1 1 calc R U . . .
C10 C 0.9403(3) 0.7411(3) 0.82739(17) 0.0451(7) Uani 1 1 d . . . . .
C14 C 0.4536(4) 0.6347(3) 0.81425(16) 0.0491(7) Uani 1 1 d . . . . .
C13 C 0.500000 0.5616(4) 0.750000 0.0486(10) Uani 1 2 d S T P . .
H13 H 0.500001 0.466212 0.750000 0.058 Uiso 1 2 calc R U P . .
C7 C 0.8815(4) 0.4915(3) 0.89522(15) 0.0479(7) Uani 1 1 d . . . . .
H7 H 0.858894 0.407514 0.918575 0.058 Uiso 1 1 calc R U . . .
C9 C 0.8823(4) 0.7342(4) 0.90385(19) 0.0626(9) Uani 1 1 d . . . . .
H9 H 0.863578 0.814435 0.931767 0.075 Uiso 1 1 calc R U . . .
C12 C 0.9719(4) 0.8666(3) 0.78670(18) 0.0609(9) Uani 1 1 d . . . . .
H12 H 0.953084 0.949672 0.811728 0.073 Uiso 1 1 calc R U . . .
C15 C 0.4526(4) 0.7756(3) 0.81537(18) 0.0612(9) Uani 1 1 d . . . . .
H15 H 0.420173 0.822787 0.859892 0.073 Uiso 1 1 calc R U . . .
C8 C 0.8533(4) 0.6110(4) 0.93734(17) 0.0618(9) Uani 1 1 d . . . . .
H8 H 0.814636 0.606156 0.988280 0.074 Uiso 1 1 calc R U . . .
C16 C 0.500000 0.8456(5) 0.750000 0.0681(13) Uani 1 2 d S T P . .
H16 H 0.500002 0.940914 0.750000 0.082 Uiso 1 2 calc R U P . .

loop_
_atom_site_aniso_label
_atom_site_aniso_U_11
_atom_site_aniso_U_22
_atom_site_aniso_U_33
_atom_site_aniso_U_23
_atom_site_aniso_U_13
_atom_site_aniso_U_12
Zn1 0.0381(2) 0.0276(2) 0.0382(2) 0.000 -0.00962(18) 0.000
Cl1 0.0838(7) 0.1181(9) 0.0580(6) 0.0215(5) 0.0082(5) -0.0262(6)
O1 0.0490(11) 0.0522(12) 0.0350(10) -0.0084(9) -0.0034(9) -0.0104(9)
O2 0.0362(10) 0.0443(11) 0.0629(13) -0.0119(10) -0.0073(9) -0.0037(9)
N1 0.0363(12) 0.0340(12) 0.0311(12) -0.0001(10) -0.0031(9) -0.0004(9)
C11 0.0303(13) 0.0293(13) 0.0369(13) -0.0034(11) -0.0027(11) -0.0003(11)
C1 0.0327(13) 0.0306(13) 0.0304(13) 0.0012(11) 0.0011(11) -0.0024(11)
C5 0.0307(14) 0.0364(15) 0.0375(15) 0.0058(11) 0.0003(11) -0.0046(11)
C4 0.0424(15) 0.0280(13) 0.0279(13) -0.0003(10) -0.0011(11) -0.0048(11)
C6 0.0445(16) 0.0285(14) 0.0352(14) 0.0048(11) -0.0087(12) -0.0048(11)
C2 0.0309(14) 0.0452(16) 0.0416(15) -0.0066(13) 0.0032(12) -0.0007(12)
C3 0.0404(15) 0.0402(16) 0.0362(14) -0.0067(12) 0.0029(11) 0.0005(12)
C10 0.0403(16) 0.0365(16) 0.0585(19) -0.0124(14) 0.0037(14) 0.0031(13)
C14 0.0418(16) 0.058(2) 0.0474(17) 0.0037(14) -0.0029(13) -0.0056(13)
C13 0.051(3) 0.041(2) 0.053(3) 0.000 -0.007(2) 0.000
C7 0.0493(18) 0.0564(19) 0.0381(16) 0.0060(14) 0.0020(13) -0.0020(14)
C9 0.066(2) 0.063(2) 0.060(2) -0.0290(18) 0.0083(17) 0.0033(17)
C12 0.059(2) 0.0308(15) 0.093(3) -0.0148(15) 0.0066(19) 0.0013(14)
C15 0.068(2) 0.061(2) 0.054(2) -0.0166(17) -0.0034(17) 0.0114(17)
C8 0.063(2) 0.083(3) 0.0398(18) -0.0106(18) 0.0102(15) 0.0064(19)
C16 0.094(4) 0.040(3) 0.069(3) 0.000 -0.016(3) 0.000

_geom_special_details            
;
 All esds (except the esd in the dihedral angle between two l.s. planes)
 are estimated using the full covariance matrix.  The cell esds are taken
 into account individually in the estimation of esds in distances, angles
 and torsion angles; correlations between esds in cell parameters are only
 used when they are defined by crystal symmetry.  An approximate (isotropic)
 treatment of cell esds is used for estimating esds involving l.s. planes.
;

loop_
_geom_bond_atom_site_label_1
_geom_bond_atom_site_label_2
_geom_bond_distance
_geom_bond_site_symmetry_2
_geom_bond_publ_flag
Zn1 O1 2.0532(17) . ?
Zn1 O1 2.0532(17) 2_756 ?
Zn1 N1 2.108(2) 2_756 ?
Zn1 N1 2.108(2) . ?
Zn1 O2 2.3003(18) . ?
Zn1 O2 2.3003(18) 2_756 ?
Zn1 C6 2.497(2) . ?
Zn1 C6 2.497(2) 2_756 ?
Cl1 C14 1.743(3) . ?
O1 C6 1.262(3) . ?
O2 C6 1.250(3) . ?
N1 C7 1.326(3) . ?
N1 C11 1.357(3) . ?
C11 C10 1.397(3) . ?
C11 C11 1.441(5) 2_756 ?
C1 C2 1.410(3) . ?
C1 C5 1.419(3) 3_656 ?
C1 C1 1.428(5) 3_656 ?
C5 C4 1.368(3) . ?
C4 C3 1.409(3) . ?
C4 C6 1.498(3) . ?
C2 C3 1.364(3) . ?
C10 C9 1.396(4) . ?
C10 C12 1.432(4) . ?
C14 C13 1.367(3) . ?
C14 C15 1.375(4) . ?
C7 C8 1.390(4) . ?
C9 C8 1.353(4) . ?
C12 C12 1.340(6) 2_756 ?
C15 C16 1.369(4) . ?

loop_
_geom_angle_atom_site_label_1
_geom_angle_atom_site_label_2
_geom_angle_atom_site_label_3
_geom_angle
_geom_angle_site_symmetry_1
_geom_angle_site_symmetry_3
_geom_angle_publ_flag
O1 Zn1 O1 142.27(11) . 2_756 ?
O1 Zn1 N1 107.57(7) . 2_756 ?
O1 Zn1 N1 101.33(8) 2_756 2_756 ?
O1 Zn1 N1 101.33(7) . . ?
O1 Zn1 N1 107.57(7) 2_756 . ?
N1 Zn1 N1 79.19(11) 2_756 . ?
O1 Zn1 O2 60.06(7) . . ?
O1 Zn1 O2 97.07(7) 2_756 . ?
N1 Zn1 O2 89.64(7) 2_756 . ?
N1 Zn1 O2 154.45(7) . . ?
O1 Zn1 O2 97.07(7) . 2_756 ?
O1 Zn1 O2 60.06(7) 2_756 2_756 ?
N1 Zn1 O2 154.45(7) 2_756 2_756 ?
N1 Zn1 O2 89.64(7) . 2_756 ?
O2 Zn1 O2 108.90(10) . 2_756 ?
O1 Zn1 C6 30.24(7) . . ?
O1 Zn1 C6 122.29(8) 2_756 . ?
N1 Zn1 C6 98.86(7) 2_756 . ?
N1 Zn1 C6 129.16(8) . . ?
O2 Zn1 C6 29.85(7) . . ?
O2 Zn1 C6 105.94(7) 2_756 . ?
O1 Zn1 C6 122.29(8) . 2_756 ?
O1 Zn1 C6 30.24(7) 2_756 2_756 ?
N1 Zn1 C6 129.16(8) 2_756 2_756 ?
N1 Zn1 C6 98.86(7) . 2_756 ?
O2 Zn1 C6 105.94(7) . 2_756 ?
O2 Zn1 C6 29.85(7) 2_756 2_756 ?
C6 Zn1 C6 118.71(11) . 2_756 ?
C6 O1 Zn1 94.74(15) . . ?
C6 O2 Zn1 83.84(15) . . ?
C7 N1 C11 118.0(2) . . ?
C7 N1 Zn1 128.93(19) . . ?
C11 N1 Zn1 113.07(15) . . ?
N1 C11 C10 122.9(2) . . ?
N1 C11 C11 117.33(13) . 2_756 ?
C10 C11 C11 119.76(16) . 2_756 ?
C2 C1 C5 122.9(2) . 3_656 ?
C2 C1 C1 119.6(3) . 3_656 ?
C5 C1 C1 117.5(3) 3_656 3_656 ?
C4 C5 C1 121.9(2) . 3_656 ?
C5 C4 C3 119.5(2) . . ?
C5 C4 C6 119.5(2) . . ?
C3 C4 C6 121.0(2) . . ?
O2 C6 O1 121.2(2) . . ?
O2 C6 C4 120.2(2) . . ?
O1 C6 C4 118.5(2) . . ?
O2 C6 Zn1 66.31(13) . . ?
O1 C6 Zn1 55.02(12) . . ?
C4 C6 Zn1 172.74(19) . . ?
C3 C2 C1 120.8(2) . . ?
C2 C3 C4 120.7(2) . . ?
C9 C10 C11 117.0(3) . . ?
C9 C10 C12 124.0(3) . . ?
C11 C10 C12 118.9(3) . . ?
C13 C14 C15 122.3(3) . . ?
C13 C14 Cl1 119.2(2) . . ?
C15 C14 Cl1 118.5(2) . . ?
C14 C13 C14 117.1(4) 2_656 . ?
N1 C7 C8 122.4(3) . . ?
C8 C9 C10 120.0(3) . . ?
C12 C12 C10 121.29(16) 2_756 . ?
C16 C15 C14 119.0(3) . . ?
C9 C8 C7 119.7(3) . . ?
C15 C16 C15 120.2(4) 2_656 . ?

_refine_diff_density_max         0.282
_refine_diff_density_min         -0.333
_refine_diff_density_rms         0.071

_shelx_res_file                  
;
TITL G:\scxrd\13_DCB\7_a.res in P2/c
    C:\Users\91700\Desktop\CIFs\13_DCB\7_a.res
    created by SHELXL-2018/3 at 11:39:31 on 19-Jul-2022
CELL 0.71073 7.5498 9.7529 17.1831 90.000 91.296 90.000
ZERR 2.0000 0.0003 0.0003 0.0006 0.000 0.001 0.000
LATT 1
SYMM -X, Y, 0.5-Z
SFAC C H CL N O ZN
UNIT 60 36 4 4 8 2
BOND
ACTA
FMAP 2 1 53
PLAN 20 0 0
LIST 6 1
L.S. 100
WGHT    0.033600    0.251900
FVAR       0.43040
ZN1   6    1.000000    0.326562    0.750000    10.50000    0.03813    0.02755 =
         0.03823    0.00000   -0.00962    0.00000
CL1   3    0.394971    0.547000    0.898241    11.00000    0.08378    0.11806 =
         0.05796    0.02149    0.00816   -0.02621
O1    5    0.751192    0.258486    0.718544    11.00000    0.04899    0.05221 =
         0.03503   -0.00838   -0.00337   -0.01038
O2    5    0.961300    0.189432    0.642033    11.00000    0.03624    0.04433 =
         0.06291   -0.01190   -0.00731   -0.00374
N1    4    0.939502    0.493120    0.822940    11.00000    0.03633    0.03399 =
         0.03106   -0.00007   -0.00315   -0.00038
C11   1    0.968547    0.616745    0.789268    11.00000    0.03034    0.02933 =
         0.03687   -0.00338   -0.00272   -0.00030
C1    1    0.408411    0.014983    0.505156    11.00000    0.03267    0.03063 =
         0.03042    0.00120    0.00111   -0.00236
C5    1    0.715582    0.045782    0.547733    11.00000    0.03069    0.03637 =
         0.03745    0.00575    0.00032   -0.00461
AFIX  43
H5    2    0.835603    0.027814    0.542156    11.00000   -1.20000
AFIX   0
C4    1    0.663685    0.130025    0.606685    11.00000    0.04242    0.02800 =
         0.02790   -0.00030   -0.00106   -0.00479
C6    1    0.801123    0.196039    0.658562    11.00000    0.04452    0.02849 =
         0.03515    0.00481   -0.00871   -0.00477
C2    1    0.357967    0.100719    0.566901    11.00000    0.03091    0.04516 =
         0.04165   -0.00655    0.00318   -0.00070
AFIX  43
H2    2    0.238679    0.119845    0.573830    11.00000   -1.20000
AFIX   0
C3    1    0.482034    0.155923    0.616579    11.00000    0.04036    0.04021 =
         0.03624   -0.00666    0.00291    0.00050
AFIX  43
H3    2    0.446331    0.211253    0.657421    11.00000   -1.20000
AFIX   0
C10   1    0.940299    0.741066    0.827391    11.00000    0.04026    0.03646 =
         0.05855   -0.01243    0.00371    0.00314
C14   1    0.453579    0.634702    0.814247    11.00000    0.04179    0.05804 =
         0.04740    0.00374   -0.00289   -0.00561
C13   1    0.500000    0.561569    0.750000    10.50000    0.05139    0.04066 =
         0.05334    0.00000   -0.00718    0.00000
AFIX  43
H13   2    0.500001    0.466212    0.750000    10.50000   -1.20000
AFIX   0
C7    1    0.881498    0.491546    0.895223    11.00000    0.04934    0.05639 =
         0.03813    0.00595    0.00205   -0.00199
AFIX  43
H7    2    0.858894    0.407514    0.918575    11.00000   -1.20000
AFIX   0
C9    1    0.882285    0.734239    0.903848    11.00000    0.06577    0.06262 =
         0.05973   -0.02897    0.00832    0.00326
AFIX  43
H9    2    0.863578    0.814435    0.931767    11.00000   -1.20000
AFIX   0
C12   1    0.971915    0.866561    0.786704    11.00000    0.05938    0.03082 =
         0.09277   -0.01484    0.00658    0.00133
AFIX  43
H12   2    0.953084    0.949672    0.811728    11.00000   -1.20000
AFIX   0
C15   1    0.452584    0.775650    0.815372    11.00000    0.06848    0.06087 =
         0.05400   -0.01657   -0.00345    0.01142
AFIX  43
H15   2    0.420173    0.822787    0.859892    11.00000   -1.20000
AFIX   0
C8    1    0.853268    0.610978    0.937343    11.00000    0.06346    0.08272 =
         0.03975   -0.01065    0.01021    0.00642
AFIX  43
H8    2    0.814636    0.606156    0.988280    11.00000   -1.20000
AFIX   0
C16   1    0.500000    0.845558    0.750000    10.50000    0.09414    0.04018 =
         0.06931    0.00000   -0.01550    0.00000
AFIX  43
H16   2    0.500002    0.940914    0.750000    10.50000   -1.20000
AFIX   0
HKLF 4


REM  G:\scxrd\13_DCB\7_a.res in P2/c
REM wR2 = 0.1093, GooF = S = 0.986, Restrained GooF = 0.986 for all data
REM R1 = 0.0534 for 2097 Fo > 4sig(Fo) and 0.1778 for all 4397 data
REM 178 parameters refined using 0 restraints

END

WGHT      0.0336      0.2519

REM Highest difference peak  0.282,  deepest hole -0.333,  1-sigma level  0.071
Q1    1   0.9771  0.5636  0.8202  11.00000  0.05    0.28
Q2    1   0.8166  0.2781  0.7435  11.00000  0.05    0.28
Q3    1   0.8565 -0.0042  0.5410  11.00000  0.05    0.28
Q4    1   0.4459  0.5818  0.8422  11.00000  0.05    0.27
Q5    1   0.3199  0.2678  0.4793  11.00000  0.05    0.27
Q6    1   1.0134  0.3239  0.9233  11.00000  0.05    0.25
Q7    1   0.7524  0.1839  0.7578  11.00000  0.05    0.25
Q8    1   0.4681 -0.0534  0.4997  11.00000  0.05    0.25
Q9    1   0.5119  0.6854  0.8182  11.00000  0.05    0.24
Q10   1   0.6820  0.4281  0.9827  11.00000  0.05    0.24
Q11   1   0.4618  0.4344  0.8451  11.00000  0.05    0.23
Q12   1   0.4434  0.6381  0.9037  11.00000  0.05    0.23
Q13   1   0.3535 -0.0297  0.4847  11.00000  0.05    0.23
Q14   1   0.2908  0.1290  0.4620  11.00000  0.05    0.22
Q15   1   0.9962  0.4928  0.8430  11.00000  0.05    0.22
Q16   1   0.8137  0.8283  0.9176  11.00000  0.05    0.22
Q17   1   0.4142  0.2542  0.6586  11.00000  0.05    0.22
Q18   1   1.0233  0.4028  0.8366  11.00000  0.05    0.22
Q19   1   0.8785  0.1710  0.6589  11.00000  0.05    0.21
Q20   1   0.8086  0.4545  1.0462  11.00000  0.05    0.21
;
_shelx_res_checksum              60989
####################################################################### 
# 
# This file contains crystal structure data downloaded from the 
# Cambridge Structural Database (CSD) hosted by the Cambridge 
# Crystallographic Data Centre (CCDC).
# 
# Full information about CCDC data access policies and citation 
# guidelines are available at http://www.ccdc.cam.ac.uk/access/V1 
# 
# Audit and citation data items may have been added by the CCDC. 
# Please retain this information to preserve the provenance of 
# this file and to allow appropriate attribution of the data. 
# 
#######################################################################

data_CB
_database_code_depnum_ccdc_archive 'CCDC 2266794'
loop_
_audit_author_name
_audit_author_address
'Rohan Jena'
;JNCASR
India
;
_audit_update_record             
;
2023-05-31 deposited with the CCDC.	2023-10-05 downloaded from the CCDC.
;

_audit_creation_method           SHELXL-2018/3
_shelx_SHELXL_version_number     2018/3
_chemical_name_systematic        ?
_chemical_name_common            ?
_chemical_melting_point          ?
_chemical_formula_moiety         ?
_chemical_formula_sum            'C30 H19 Cl N2 O4 Zn'
_chemical_formula_weight         572.29

loop_
_atom_type_symbol
_atom_type_description
_atom_type_scat_dispersion_real
_atom_type_scat_dispersion_imag
_atom_type_scat_source
C C 0.0033 0.0016 'International Tables Vol C Tables 4.2.6.8 and 6.1.1.4'
H H 0.0000 0.0000 'International Tables Vol C Tables 4.2.6.8 and 6.1.1.4'
Cl Cl 0.1484 0.1585 'International Tables Vol C Tables 4.2.6.8 and 6.1.1.4'
N N 0.0061 0.0033 'International Tables Vol C Tables 4.2.6.8 and 6.1.1.4'
O O 0.0106 0.0060 'International Tables Vol C Tables 4.2.6.8 and 6.1.1.4'
Zn Zn 0.2839 1.4301 'International Tables Vol C Tables 4.2.6.8 and 6.1.1.4'

_space_group_crystal_system      monoclinic
_space_group_IT_number           14
_space_group_name_H-M_alt        'P 21/c'
_space_group_name_Hall           '-P 2ybc'

_shelx_space_group_comment       
;
The symmetry employed for this shelxl refinement is uniquely defined
by the following loop, which should always be used as a source of
symmetry information in preference to the above space-group names.
They are only intended as comments.
;

loop_
_space_group_symop_operation_xyz
'x, y, z'
'-x, y+1/2, -z+1/2'
'-x, -y, -z'
'x, -y-1/2, z-1/2'

_cell_length_a                   7.7774(2)
_cell_length_b                   19.6561(5)
_cell_length_c                   16.5227(4)
_cell_angle_alpha                90
_cell_angle_beta                 91.5530(10)
_cell_angle_gamma                90
_cell_volume                     2524.95(11)
_cell_formula_units_Z            4
_cell_measurement_temperature    293(2)
_cell_measurement_reflns_used    7564
_cell_measurement_theta_min      2.34
_cell_measurement_theta_max      27.98

_exptl_crystal_description       Cuboid
_exptl_crystal_colour            'Pale yellow'
_exptl_crystal_density_meas      ?
_exptl_crystal_density_method    ?
_exptl_crystal_density_diffrn    1.505
_exptl_crystal_F_000             1168
_exptl_transmission_factor_min   ?
_exptl_transmission_factor_max   ?
_exptl_crystal_size_max          0.115
_exptl_crystal_size_mid          0.104
_exptl_crystal_size_min          0.0872
_exptl_absorpt_coefficient_mu    1.119
_shelx_estimated_absorpt_T_min   ?
_shelx_estimated_absorpt_T_max   ?
_exptl_absorpt_correction_type   ?
_exptl_absorpt_correction_T_min  ?
_exptl_absorpt_correction_T_max  ?
_exptl_absorpt_process_details   ?
_exptl_absorpt_special_details   ?
_diffrn_ambient_temperature      293(2)
_diffrn_radiation_wavelength     0.71073
_diffrn_radiation_type           MoK\a
_diffrn_source                   ?
_diffrn_measurement_device_type  'Bruker APEX-II CCD'
_diffrn_measurement_method       '\f and \w scans'
_diffrn_detector_area_resol_mean ?
_diffrn_reflns_number            97949
_diffrn_reflns_av_unetI/netI     0.0152
_diffrn_reflns_av_R_equivalents  0.0392
_diffrn_reflns_limit_h_min       -10
_diffrn_reflns_limit_h_max       10
_diffrn_reflns_limit_k_min       -26
_diffrn_reflns_limit_k_max       24
_diffrn_reflns_limit_l_min       -22
_diffrn_reflns_limit_l_max       22
_diffrn_reflns_theta_min         2.072
_diffrn_reflns_theta_max         28.288
_diffrn_reflns_theta_full        25.242
_diffrn_measured_fraction_theta_max 0.996
_diffrn_measured_fraction_theta_full 0.995
_diffrn_reflns_Laue_measured_fraction_max 0.996
_diffrn_reflns_Laue_measured_fraction_full 0.995
_diffrn_reflns_point_group_measured_fraction_max 0.996
_diffrn_reflns_point_group_measured_fraction_full 0.995
_reflns_number_total             6253
_reflns_number_gt                5548
_reflns_threshold_expression     'I > 2\s(I)'
_reflns_Friedel_coverage         0.000
_reflns_Friedel_fraction_max     .
_reflns_Friedel_fraction_full    .

_reflns_special_details          
;
 Reflections were merged by SHELXL according to the crystal
 class for the calculation of statistics and refinement.
 
 _reflns_Friedel_fraction is defined as the number of unique
 Friedel pairs measured divided by the number that would be
 possible theoretically, ignoring centric projections and
 systematic absences.
;

_computing_data_collection       ?
_computing_cell_refinement       ?
_computing_data_reduction        ?
_computing_structure_solution    'SHELXT 2018/2 (Sheldrick, 2018)'
_computing_structure_refinement  'SHELXL-2018/3 (Sheldrick, 2018)'
_computing_molecular_graphics    ?
_computing_publication_material  ?
_refine_special_details          ?
_refine_ls_structure_factor_coef Fsqd
_refine_ls_matrix_type           full
_refine_ls_weighting_scheme      calc
_refine_ls_weighting_details     
'w=1/[\s^2^(Fo^2^)+(0.0860P)^2^+2.3386P] where P=(Fo^2^+2Fc^2^)/3'
_atom_sites_solution_primary     ?
_atom_sites_solution_secondary   ?
_atom_sites_solution_hydrogens   geom
_refine_ls_hydrogen_treatment    constr
_refine_ls_extinction_method     none
_refine_ls_extinction_coef       .
_refine_ls_number_reflns         6253
_refine_ls_number_parameters     331
_refine_ls_number_restraints     0
_refine_ls_R_factor_all          0.0575
_refine_ls_R_factor_gt           0.0521
_refine_ls_wR_factor_ref         0.1622
_refine_ls_wR_factor_gt          0.1579
_refine_ls_goodness_of_fit_ref   1.084
_refine_ls_restrained_S_all      1.084
_refine_ls_shift/su_max          0.001
_refine_ls_shift/su_mean         0.000

loop_
_atom_site_label
_atom_site_type_symbol
_atom_site_fract_x
_atom_site_fract_y
_atom_site_fract_z
_atom_site_U_iso_or_equiv
_atom_site_adp_type
_atom_site_occupancy
_atom_site_site_symmetry_order
_atom_site_calc_flag
_atom_site_refinement_flags_posn
_atom_site_refinement_flags_adp
_atom_site_refinement_flags_occupancy
_atom_site_disorder_assembly
_atom_site_disorder_group
Zn1 Zn 1.02696(4) 0.40554(2) 0.24856(2) 0.03849(13) Uani 1 1 d . . . . .
Cl1 Cl 0.3824(3) -0.04415(18) 0.59345(14) 0.1926(13) Uani 1 1 d . . . . .
O1 O 0.2585(3) 0.12686(12) 0.71625(12) 0.0485(5) Uani 1 1 d . . . . .
O2 O 0.0611(3) 0.15993(13) 0.62813(16) 0.0607(6) Uani 1 1 d . . . . .
O3 O 0.9928(3) 0.32657(13) 0.35925(15) 0.0576(6) Uani 1 1 d . . . . .
O4 O 0.7951(3) 0.37161(12) 0.27934(12) 0.0509(5) Uani 1 1 d . . . . .
N1 N 1.0929(4) 0.48138(13) 0.33375(15) 0.0500(6) Uani 1 1 d . . . . .
N2 N 0.9614(3) 0.49335(13) 0.18248(15) 0.0493(6) Uani 1 1 d . . . . .
C1 C 0.4518(5) -0.0665(2) 0.6866(2) 0.0917(14) Uani 1 1 d G . . . .
C2 C 0.4523(6) -0.13480(18) 0.7083(4) 0.116(2) Uani 1 1 d G . . . .
H2 H 0.411809 -0.167431 0.671807 0.139 Uiso 1 1 calc R U . . .
C3 C 0.5135(6) -0.1543(2) 0.7847(4) 0.176(5) Uani 1 1 d G . . . .
H3 H 0.513825 -0.200055 0.799224 0.211 Uiso 1 1 calc R U . . .
C4 C 0.5740(6) -0.1056(3) 0.8393(3) 0.310(12) Uani 1 1 d G . . . .
H4 H 0.614925 -0.118653 0.890373 0.372 Uiso 1 1 calc R U . . .
C5 C 0.5735(6) -0.0373(3) 0.8176(2) 0.133(3) Uani 1 1 d G . . . .
H5 H 0.614009 -0.004627 0.854107 0.160 Uiso 1 1 calc R U . . .
C6 C 0.5124(5) -0.01771(15) 0.7412(3) 0.0896(15) Uani 1 1 d G . . . .
H6 H 0.511993 0.027999 0.726690 0.107 Uiso 1 1 calc R U . . .
C7 C 0.2143(4) 0.15610(13) 0.65045(17) 0.0404(6) Uani 1 1 d . . . . .
C8 C 0.3529(3) 0.18500(13) 0.59960(15) 0.0358(5) Uani 1 1 d . . . . .
C9 C 0.5272(4) 0.16980(14) 0.61800(16) 0.0416(6) Uani 1 1 d . . . . .
H9 H 0.555685 0.142994 0.662770 0.050 Uiso 1 1 calc R U . . .
C10 C 0.6542(3) 0.19425(14) 0.57045(16) 0.0414(6) Uani 1 1 d . . . . .
H10 H 0.768406 0.183784 0.583004 0.050 Uiso 1 1 calc R U . . .
C11 C 0.6136(3) 0.23531(12) 0.50232(15) 0.0339(5) Uani 1 1 d . . . . .
C12 C 0.7416(3) 0.26207(13) 0.45181(15) 0.0362(5) Uani 1 1 d . . . . .
H12 H 0.856267 0.251006 0.462304 0.043 Uiso 1 1 calc R U . . .
C13 C 0.7001(3) 0.30385(13) 0.38791(15) 0.0369(5) Uani 1 1 d . . . . .
C14 C 0.5249(3) 0.31928(15) 0.36953(16) 0.0418(6) Uani 1 1 d . . . . .
H14 H 0.496276 0.346912 0.325514 0.050 Uiso 1 1 calc R U . . .
C15 C 0.3984(3) 0.29348(15) 0.41657(17) 0.0430(6) Uani 1 1 d . . . . .
H15 H 0.284005 0.303447 0.403776 0.052 Uiso 1 1 calc R U . . .
C16 C 0.4387(3) 0.25191(13) 0.48435(15) 0.0351(5) Uani 1 1 d . . . . .
C17 C 0.3110(3) 0.22543(13) 0.53487(15) 0.0372(5) Uani 1 1 d . . . . .
H17 H 0.196045 0.235762 0.523769 0.045 Uiso 1 1 calc R U . . .
C18 C 0.8395(3) 0.33521(14) 0.33947(16) 0.0396(5) Uani 1 1 d . . . . .
C19 C 1.1609(6) 0.4736(2) 0.4074(2) 0.0765(11) Uani 1 1 d . . . . .
H19 H 1.186123 0.429964 0.426026 0.092 Uiso 1 1 calc R U . . .
C20 C 1.1957(10) 0.5286(3) 0.4577(3) 0.117(2) Uani 1 1 d . . . . .
H20 H 1.246834 0.521720 0.508567 0.140 Uiso 1 1 calc R U . . .
C21 C 1.1561(10) 0.5913(3) 0.4331(4) 0.119(2) Uani 1 1 d . . . . .
H21 H 1.175752 0.627883 0.467918 0.143 Uiso 1 1 calc R U . . .
C22 C 1.0848(7) 0.6030(2) 0.3553(4) 0.0843(14) Uani 1 1 d . . . . .
C23 C 1.0430(9) 0.6672(2) 0.3243(5) 0.112(2) Uani 1 1 d . . . . .
H23 H 1.059203 0.705558 0.356629 0.134 Uiso 1 1 calc R U . . .
C24 C 0.9803(7) 0.6742(2) 0.2489(4) 0.106(2) Uani 1 1 d . . . . .
H24 H 0.956321 0.717645 0.229573 0.127 Uiso 1 1 calc R U . . .
C25 C 0.9476(6) 0.6157(2) 0.1951(3) 0.0797(13) Uani 1 1 d . . . . .
C26 C 0.8816(7) 0.6187(3) 0.1166(4) 0.106(2) Uani 1 1 d . . . . .
H26 H 0.853904 0.660688 0.093713 0.127 Uiso 1 1 calc R U . . .
C27 C 0.8572(7) 0.5615(3) 0.0732(3) 0.0983(18) Uani 1 1 d . . . . .
H27 H 0.814161 0.563923 0.020206 0.118 Uiso 1 1 calc R U . . .
C28 C 0.8964(5) 0.4986(2) 0.1077(2) 0.0717(11) Uani 1 1 d . . . . .
H28 H 0.876410 0.459270 0.077621 0.086 Uiso 1 1 calc R U . . .
C29 C 0.9862(4) 0.55111(16) 0.2261(2) 0.0538(8) Uani 1 1 d . . . . .
C30 C 1.0563(4) 0.54434(16) 0.3069(2) 0.0545(8) Uani 1 1 d . . . . .

loop_
_atom_site_aniso_label
_atom_site_aniso_U_11
_atom_site_aniso_U_22
_atom_site_aniso_U_33
_atom_site_aniso_U_23
_atom_site_aniso_U_13
_atom_site_aniso_U_12
Zn1 0.0392(2) 0.03532(19) 0.04141(19) -0.00079(11) 0.00987(13) 0.00001(11)
Cl1 0.152(2) 0.308(4) 0.1170(15) 0.0012(19) -0.0172(14) 0.053(2)
O1 0.0442(11) 0.0621(13) 0.0393(10) 0.0070(9) 0.0053(8) -0.0088(9)
O2 0.0339(11) 0.0749(16) 0.0734(15) 0.0227(12) 0.0037(10) -0.0067(10)
O3 0.0353(11) 0.0644(14) 0.0734(15) 0.0170(12) 0.0082(10) -0.0056(9)
O4 0.0512(12) 0.0599(13) 0.0417(10) 0.0121(9) 0.0050(9) -0.0125(10)
N1 0.0559(15) 0.0475(13) 0.0468(13) -0.0076(10) 0.0078(11) -0.0054(11)
N2 0.0501(14) 0.0495(13) 0.0487(13) 0.0105(11) 0.0121(11) 0.0042(11)
C1 0.068(3) 0.110(4) 0.098(3) -0.006(3) 0.010(2) 0.010(3)
C2 0.106(4) 0.061(3) 0.181(7) -0.020(4) 0.035(4) -0.008(3)
C3 0.153(8) 0.087(5) 0.291(13) 0.064(7) 0.066(8) 0.011(5)
C4 0.177(10) 0.287(15) 0.48(2) 0.287(17) 0.210(13) 0.144(11)
C5 0.095(4) 0.195(8) 0.110(5) -0.030(5) 0.006(4) 0.001(5)
C6 0.084(3) 0.052(2) 0.133(5) -0.009(2) 0.020(3) -0.001(2)
C7 0.0410(14) 0.0367(12) 0.0437(13) -0.0020(10) 0.0075(10) -0.0055(10)
C8 0.0337(12) 0.0382(12) 0.0354(11) 0.0007(9) 0.0008(9) -0.0044(9)
C9 0.0396(13) 0.0455(14) 0.0395(13) 0.0106(11) -0.0036(10) -0.0021(11)
C10 0.0298(12) 0.0489(14) 0.0451(13) 0.0112(11) -0.0055(10) 0.0005(10)
C11 0.0280(11) 0.0370(12) 0.0365(11) 0.0037(9) -0.0034(9) -0.0021(9)
C12 0.0272(11) 0.0407(12) 0.0406(12) 0.0021(10) -0.0016(9) -0.0023(9)
C13 0.0349(12) 0.0381(12) 0.0377(12) 0.0006(10) 0.0009(9) -0.0057(10)
C14 0.0358(13) 0.0487(14) 0.0405(13) 0.0117(11) -0.0051(10) -0.0015(11)
C15 0.0298(12) 0.0514(15) 0.0475(14) 0.0119(12) -0.0065(10) 0.0000(10)
C16 0.0289(11) 0.0383(12) 0.0379(12) 0.0044(9) -0.0030(9) -0.0014(9)
C17 0.0271(11) 0.0427(13) 0.0415(12) 0.0037(10) -0.0027(9) -0.0029(9)
C18 0.0387(13) 0.0389(12) 0.0413(13) -0.0023(10) 0.0057(10) -0.0063(10)
C19 0.096(3) 0.080(3) 0.0531(19) -0.0097(18) -0.0047(19) -0.010(2)
C20 0.167(6) 0.114(5) 0.068(3) -0.025(3) -0.029(3) -0.031(4)
C21 0.150(6) 0.099(4) 0.108(5) -0.061(4) -0.001(4) -0.029(4)
C22 0.085(3) 0.054(2) 0.115(4) -0.029(2) 0.016(3) -0.012(2)
C23 0.118(5) 0.043(2) 0.175(7) -0.026(3) 0.009(4) -0.008(2)
C24 0.092(4) 0.0313(18) 0.197(8) 0.014(3) 0.035(4) 0.0025(18)
C25 0.066(2) 0.0481(19) 0.126(4) 0.030(2) 0.023(2) 0.0068(17)
C26 0.085(3) 0.093(4) 0.140(5) 0.071(4) 0.015(3) 0.021(3)
C27 0.096(4) 0.122(5) 0.077(3) 0.048(3) -0.001(3) 0.024(3)
C28 0.069(2) 0.093(3) 0.0529(19) 0.0192(19) 0.0021(17) 0.009(2)
C29 0.0466(16) 0.0397(15) 0.076(2) 0.0102(14) 0.0197(15) 0.0019(12)
C30 0.0516(17) 0.0403(14) 0.072(2) -0.0108(14) 0.0160(15) -0.0062(12)

_geom_special_details            
;
 All esds (except the esd in the dihedral angle between two l.s. planes)
 are estimated using the full covariance matrix.  The cell esds are taken
 into account individually in the estimation of esds in distances, angles
 and torsion angles; correlations between esds in cell parameters are only
 used when they are defined by crystal symmetry.  An approximate (isotropic)
 treatment of cell esds is used for estimating esds involving l.s. planes.
;

loop_
_geom_bond_atom_site_label_1
_geom_bond_atom_site_label_2
_geom_bond_distance
_geom_bond_site_symmetry_2
_geom_bond_publ_flag
Zn1 O1 1.997(2) 4_665 ?
Zn1 O4 2.001(2) . ?
Zn1 N2 2.098(3) . ?
Zn1 N1 2.104(3) . ?
Zn1 O2 2.391(2) 4_665 ?
Zn1 O3 2.419(2) . ?
Zn1 C7 2.519(3) 4_665 ?
Zn1 C18 2.532(3) . ?
Cl1 C1 1.676(4) . ?
O1 C7 1.269(3) . ?
O2 C7 1.240(4) . ?
O3 C18 1.240(4) . ?
O4 C18 1.265(3) . ?
N1 C19 1.323(5) . ?
N1 C30 1.343(4) . ?
N2 C28 1.326(4) . ?
N2 C29 1.355(4) . ?
C1 C2 1.3900 . ?
C1 C6 1.3900 . ?
C2 C3 1.3900 . ?
C3 C4 1.3900 . ?
C4 C5 1.3900 . ?
C5 C6 1.3900 . ?
C7 C8 1.497(3) . ?
C8 C17 1.365(3) . ?
C8 C9 1.413(4) . ?
C9 C10 1.366(4) . ?
C10 C11 1.414(3) . ?
C11 C12 1.417(3) . ?
C11 C16 1.423(3) . ?
C12 C13 1.369(4) . ?
C13 C14 1.421(4) . ?
C13 C18 1.497(3) . ?
C14 C15 1.368(4) . ?
C15 C16 1.414(3) . ?
C16 C17 1.414(3) . ?
C19 C20 1.385(6) . ?
C20 C21 1.332(9) . ?
C21 C22 1.406(9) . ?
C22 C23 1.398(8) . ?
C22 C30 1.417(5) . ?
C23 C24 1.332(8) . ?
C24 C25 1.471(8) . ?
C25 C26 1.384(8) . ?
C25 C29 1.398(5) . ?
C26 C27 1.346(9) . ?
C27 C28 1.392(6) . ?
C29 C30 1.435(5) . ?

loop_
_geom_angle_atom_site_label_1
_geom_angle_atom_site_label_2
_geom_angle_atom_site_label_3
_geom_angle
_geom_angle_site_symmetry_1
_geom_angle_site_symmetry_3
_geom_angle_publ_flag
O1 Zn1 O4 141.92(11) 4_665 . ?
O1 Zn1 N2 109.36(10) 4_665 . ?
O4 Zn1 N2 101.46(10) . . ?
O1 Zn1 N1 101.52(10) 4_665 . ?
O4 Zn1 N1 105.72(10) . . ?
N2 Zn1 N1 79.43(11) . . ?
O1 Zn1 O2 58.95(8) 4_665 4_665 ?
O4 Zn1 O2 98.83(9) . 4_665 ?
N2 Zn1 O2 92.33(10) . 4_665 ?
N1 Zn1 O2 155.18(9) . 4_665 ?
O1 Zn1 O3 96.64(8) 4_665 . ?
O4 Zn1 O3 58.39(8) . . ?
N2 Zn1 O3 153.05(9) . . ?
N1 Zn1 O3 88.77(10) . . ?
O2 Zn1 O3 107.51(10) 4_665 . ?
O1 Zn1 C7 29.88(9) 4_665 4_665 ?
O4 Zn1 C7 122.96(9) . 4_665 ?
N2 Zn1 C7 101.39(9) . 4_665 ?
N1 Zn1 C7 129.53(10) . 4_665 ?
O2 Zn1 C7 29.10(8) 4_665 4_665 ?
O3 Zn1 C7 104.78(9) . 4_665 ?
O1 Zn1 C18 121.50(9) 4_665 . ?
O4 Zn1 C18 29.54(9) . . ?
N2 Zn1 C18 128.48(9) . . ?
N1 Zn1 C18 97.11(9) . . ?
O2 Zn1 C18 106.18(9) 4_665 . ?
O3 Zn1 C18 28.89(8) . . ?
C7 Zn1 C18 118.13(9) 4_665 . ?
C7 O1 Zn1 98.50(17) . 4_466 ?
C7 O2 Zn1 81.21(17) . 4_466 ?
C18 O3 Zn1 80.63(17) . . ?
C18 O4 Zn1 99.19(17) . . ?
C19 N1 C30 119.1(3) . . ?
C19 N1 Zn1 128.2(3) . . ?
C30 N1 Zn1 112.7(2) . . ?
C28 N2 C29 118.4(3) . . ?
C28 N2 Zn1 129.0(3) . . ?
C29 N2 Zn1 112.6(2) . . ?
C2 C1 C6 120.0 . . ?
C2 C1 Cl1 119.3(3) . . ?
C6 C1 Cl1 120.7(3) . . ?
C1 C2 C3 120.0 . . ?
C4 C3 C2 120.0 . . ?
C3 C4 C5 120.0 . . ?
C6 C5 C4 120.0 . . ?
C5 C6 C1 120.0 . . ?
O2 C7 O1 121.2(3) . . ?
O2 C7 C8 120.7(3) . . ?
O1 C7 C8 118.0(2) . . ?
O2 C7 Zn1 69.70(16) . 4_466 ?
O1 C7 Zn1 51.62(13) . 4_466 ?
C8 C7 Zn1 169.0(2) . 4_466 ?
C17 C8 C9 120.0(2) . . ?
C17 C8 C7 120.0(2) . . ?
C9 C8 C7 120.0(2) . . ?
C10 C9 C8 120.4(2) . . ?
C9 C10 C11 120.7(2) . . ?
C10 C11 C12 122.4(2) . . ?
C10 C11 C16 119.2(2) . . ?
C12 C11 C16 118.3(2) . . ?
C13 C12 C11 121.5(2) . . ?
C12 C13 C14 119.8(2) . . ?
C12 C13 C18 120.0(2) . . ?
C14 C13 C18 120.1(2) . . ?
C15 C14 C13 120.0(2) . . ?
C14 C15 C16 121.1(2) . . ?
C17 C16 C15 122.4(2) . . ?
C17 C16 C11 118.4(2) . . ?
C15 C16 C11 119.2(2) . . ?
C8 C17 C16 121.3(2) . . ?
O3 C18 O4 121.6(3) . . ?
O3 C18 C13 120.5(3) . . ?
O4 C18 C13 117.8(2) . . ?
O3 C18 Zn1 70.48(16) . . ?
O4 C18 Zn1 51.27(13) . . ?
C13 C18 Zn1 168.1(2) . . ?
N1 C19 C20 121.9(5) . . ?
C21 C20 C19 120.0(5) . . ?
C20 C21 C22 120.8(4) . . ?
C23 C22 C21 124.3(5) . . ?
C23 C22 C30 119.8(6) . . ?
C21 C22 C30 115.8(4) . . ?
C24 C23 C22 120.7(5) . . ?
C23 C24 C25 122.6(4) . . ?
C26 C25 C29 116.9(5) . . ?
C26 C25 C24 125.9(5) . . ?
C29 C25 C24 117.2(5) . . ?
C27 C26 C25 120.5(4) . . ?
C26 C27 C28 119.9(5) . . ?
N2 C28 C27 121.6(5) . . ?
N2 C29 C25 122.7(4) . . ?
N2 C29 C30 117.5(3) . . ?
C25 C29 C30 119.8(4) . . ?
N1 C30 C22 122.4(4) . . ?
N1 C30 C29 117.7(3) . . ?
C22 C30 C29 119.9(4) . . ?

_refine_diff_density_max         0.808
_refine_diff_density_min         -0.738
_refine_diff_density_rms         0.075

_shelx_res_file                  
;
TITL C:\Users\91700\Desktop\CIFs\CB\Work\mo_Cl_B_16102020_0m_a.res in P2(1)/c
    C:\Users\91700\Desktop\CIFs\CB\Work\mo_Cl_B_16102020_0m_a.res
    created by SHELXL-2018/3 at 18:32:33 on 19-Jul-2022
CELL 0.71073 7.7774 19.6561 16.5227 90.000 91.553 90.000
ZERR 4.0000 0.0002 0.0005 0.0004 0.000 0.001 0.000
LATT 1
SYMM -X, 0.5+Y, 0.5-Z
SFAC C H CL N O ZN
UNIT 120 76 4 8 16 4
BOND
ACTA
FMAP 2 1 53
PLAN 20 0 0
LIST 6 1
L.S. 10
WGHT    0.086000    2.338600
FVAR       0.58462
ZN1   6    1.026957    0.405541    0.248557    11.00000    0.03921    0.03532 =
         0.04141   -0.00079    0.00987    0.00001
CL1   3    0.382356   -0.044148    0.593454    11.00000    0.15189    0.30771 =
         0.11701    0.00115   -0.01723    0.05273
O1    5    0.258537    0.126862    0.716247    11.00000    0.04421    0.06207 =
         0.03933    0.00699    0.00528   -0.00881
O2    5    0.061140    0.159935    0.628126    11.00000    0.03388    0.07485 =
         0.07344    0.02265    0.00365   -0.00671
O3    5    0.992837    0.326571    0.359248    11.00000    0.03526    0.06441 =
         0.07336    0.01699    0.00817   -0.00555
O4    5    0.795117    0.371609    0.279339    11.00000    0.05118    0.05989 =
         0.04171    0.01212    0.00497   -0.01247
N1    4    1.092876    0.481377    0.333747    11.00000    0.05594    0.04753 =
         0.04680   -0.00759    0.00785   -0.00543
N2    4    0.961442    0.493352    0.182483    11.00000    0.05015    0.04954 =
         0.04866    0.01049    0.01212    0.00417
AFIX  66
C1    1    0.451786   -0.066482    0.686615    11.00000    0.06755    0.11006 =
         0.09778   -0.00648    0.00973    0.00987
C2    1    0.452336   -0.134800    0.708345    11.00000    0.10563    0.06118 =
         0.18139   -0.02028    0.03465   -0.00769
AFIX  43
H2    2    0.411809   -0.167431    0.671807    11.00000   -1.20000
AFIX  65
C3    1    0.513458   -0.154346    0.784685    11.00000    0.15289    0.08687 =
         0.29115    0.06411    0.06617    0.01103
AFIX  43
H3    2    0.513825   -0.200055    0.799224    11.00000   -1.20000
AFIX  65
C4    1    0.574031   -0.105575    0.839296    11.00000    0.17673    0.28654 =
         0.47812    0.28687    0.21024    0.14436
AFIX  43
H4    2    0.614925   -0.118653    0.890373    11.00000   -1.20000
AFIX  65
C5    1    0.573482   -0.037257    0.817568    11.00000    0.09527    0.19521 =
         0.10999   -0.03034    0.00640    0.00149
AFIX  43
H5    2    0.614009   -0.004627    0.854107    11.00000   -1.20000
AFIX  65
C6    1    0.512360   -0.017710    0.741228    11.00000    0.08417    0.05210 =
         0.13339   -0.00897    0.02013   -0.00118
AFIX  43
H6    2    0.511993    0.027999    0.726690    11.00000   -1.20000
AFIX   0
C7    1    0.214278    0.156097    0.650453    11.00000    0.04101    0.03672 =
         0.04374   -0.00201    0.00751   -0.00547
C8    1    0.352949    0.184996    0.599597    11.00000    0.03365    0.03823 =
         0.03536    0.00070    0.00078   -0.00440
C9    1    0.527244    0.169804    0.618002    11.00000    0.03963    0.04549 =
         0.03946    0.01063   -0.00365   -0.00206
AFIX  43
H9    2    0.555685    0.142994    0.662770    11.00000   -1.20000
AFIX   0
C10   1    0.654159    0.194252    0.570448    11.00000    0.02985    0.04887 =
         0.04506    0.01123   -0.00550    0.00047
AFIX  43
H10   2    0.768406    0.183784    0.583004    11.00000   -1.20000
AFIX   0
C11   1    0.613637    0.235315    0.502325    11.00000    0.02801    0.03703 =
         0.03652    0.00366   -0.00339   -0.00207
C12   1    0.741559    0.262074    0.451810    11.00000    0.02719    0.04066 =
         0.04057    0.00214   -0.00159   -0.00231
AFIX  43
H12   2    0.856267    0.251006    0.462304    11.00000   -1.20000
AFIX   0
C13   1    0.700129    0.303850    0.387907    11.00000    0.03487    0.03805 =
         0.03770    0.00061    0.00091   -0.00568
C14   1    0.524942    0.319276    0.369529    11.00000    0.03576    0.04874 =
         0.04053    0.01169   -0.00511   -0.00146
AFIX  43
H14   2    0.496276    0.346912    0.325514    11.00000   -1.20000
AFIX   0
C15   1    0.398435    0.293483    0.416570    11.00000    0.02979    0.05139 =
         0.04748    0.01189   -0.00650    0.00005
AFIX  43
H15   2    0.284005    0.303447    0.403776    11.00000   -1.20000
AFIX   0
C16   1    0.438676    0.251911    0.484345    11.00000    0.02890    0.03830 =
         0.03792    0.00438   -0.00301   -0.00140
C17   1    0.310968    0.225426    0.534867    11.00000    0.02708    0.04269 =
         0.04151    0.00365   -0.00271   -0.00293
AFIX  43
H17   2    0.196045    0.235762    0.523769    11.00000   -1.20000
AFIX   0
C18   1    0.839488    0.335209    0.339468    11.00000    0.03873    0.03893 =
         0.04134   -0.00232    0.00575   -0.00626
C19   1    1.160941    0.473595    0.407439    11.00000    0.09578    0.08016 =
         0.05312   -0.00973   -0.00473   -0.01041
AFIX  43
H19   2    1.186123    0.429964    0.426026    11.00000   -1.20000
AFIX   0
C20   1    1.195747    0.528605    0.457684    11.00000    0.16708    0.11410 =
         0.06821   -0.02538   -0.02868   -0.03112
AFIX  43
H20   2    1.246834    0.521720    0.508567    11.00000   -1.20000
AFIX   0
C21   1    1.156068    0.591340    0.433135    11.00000    0.15025    0.09950 =
         0.10846   -0.06111   -0.00056   -0.02857
AFIX  43
H21   2    1.175752    0.627883    0.467918    11.00000   -1.20000
AFIX   0
C22   1    1.084768    0.602985    0.355255    11.00000    0.08457    0.05358 =
         0.11538   -0.02931    0.01647   -0.01186
C23   1    1.043032    0.667244    0.324287    11.00000    0.11755    0.04272 =
         0.17535   -0.02585    0.00936   -0.00761
AFIX  43
H23   2    1.059203    0.705558    0.356629    11.00000   -1.20000
AFIX   0
C24   1    0.980349    0.674153    0.248941    11.00000    0.09170    0.03127 =
         0.19653    0.01414    0.03520    0.00253
AFIX  43
H24   2    0.956321    0.717645    0.229573    11.00000   -1.20000
AFIX   0
C25   1    0.947629    0.615674    0.195146    11.00000    0.06605    0.04810 =
         0.12615    0.03026    0.02300    0.00676
C26   1    0.881597    0.618750    0.116632    11.00000    0.08518    0.09334 =
         0.14016    0.07063    0.01484    0.02131
AFIX  43
H26   2    0.853904    0.660688    0.093713    11.00000   -1.20000
AFIX   0
C27   1    0.857161    0.561483    0.073198    11.00000    0.09573    0.12239 =
         0.07653    0.04843   -0.00072    0.02445
AFIX  43
H27   2    0.814161    0.563923    0.020206    11.00000   -1.20000
AFIX   0
C28   1    0.896358    0.498598    0.107726    11.00000    0.06893    0.09323 =
         0.05294    0.01917    0.00213    0.00936
AFIX  43
H28   2    0.876410    0.459270    0.077621    11.00000   -1.20000
AFIX   0
C29   1    0.986249    0.551111    0.226063    11.00000    0.04659    0.03971 =
         0.07615    0.01020    0.01965    0.00185
C30   1    1.056302    0.544341    0.306893    11.00000    0.05164    0.04030 =
         0.07248   -0.01083    0.01600   -0.00615
HKLF 4


REM  C:\Users\91700\Desktop\CIFs\CB\Work\mo_Cl_B_16102020_0m_a.res in P2(1)/c
REM wR2 = 0.1622, GooF = S = 1.084, Restrained GooF = 1.084 for all data
REM R1 = 0.0521 for 5548 Fo > 4sig(Fo) and 0.0575 for all 6253 data
REM 331 parameters refined using 0 restraints

END

WGHT      0.0860      2.3386

REM Highest difference peak  0.808,  deepest hole -0.738,  1-sigma level  0.075
Q1    1   0.6332 -0.0913  0.9166  11.00000  0.05    0.71
Q2    1   0.6411 -0.0450  0.9013  11.00000  0.05    0.70
Q3    1   0.5887 -0.0432  0.7968  11.00000  0.05    0.40
Q4    1   0.8533  0.3887  0.2619  11.00000  0.05    0.34
Q5    1   0.3861 -0.0980  0.6580  11.00000  0.05    0.34
Q6    1   0.9765  0.6636  0.1975  11.00000  0.05    0.33
Q7    1   0.3005  0.1740  0.6233  11.00000  0.05    0.32
Q8    1   1.1076  0.4096  0.2379  11.00000  0.05    0.31
Q9    1   0.6247  0.3064  0.3737  11.00000  0.05    0.31
Q10   1   0.5242  0.2375  0.4847  11.00000  0.05    0.30
Q11   1   0.9377  0.6759  0.2598  11.00000  0.05    0.29
Q12   1   0.4434 -0.0170  0.6728  11.00000  0.05    0.28
Q13   1   0.6732  0.2456  0.4763  11.00000  0.05    0.28
Q14   1   0.3801  0.2437  0.5130  11.00000  0.05    0.27
Q15   1   0.7682  0.3154  0.3634  11.00000  0.05    0.27
Q16   1   0.3302  0.1213  0.7163  11.00000  0.05    0.27
Q17   1   1.0595  0.6199  0.3143  11.00000  0.05    0.27
Q18   1   0.6310  0.2179  0.5394  11.00000  0.05    0.27
Q19   1   0.4231  0.2761  0.4621  11.00000  0.05    0.27
Q20   1   0.9841  0.3356  0.3976  11.00000  0.05    0.25
;
_shelx_res_checksum              55854
####################################################################### 
# 
# This file contains crystal structure data downloaded from the 
# Cambridge Structural Database (CSD) hosted by the Cambridge 
# Crystallographic Data Centre (CCDC).
# 
# Full information about CCDC data access policies and citation 
# guidelines are available at http://www.ccdc.cam.ac.uk/access/V1 
# 
# Audit and citation data items may have been added by the CCDC. 
# Please retain this information to preserve the provenance of 
# this file and to allow appropriate attribution of the data. 
# 
#######################################################################

data_m_DBB
_database_code_depnum_ccdc_archive 'CCDC 2266798'
loop_
_audit_author_name
_audit_author_address
'Rohan Jena'
;JNCASR
India
;
_audit_update_record             
;
2023-05-31 deposited with the CCDC.	2023-10-05 downloaded from the CCDC.
;

_audit_creation_method           SHELXL-2018/3
_shelx_SHELXL_version_number     2018/3
_chemical_name_systematic        ?
_chemical_name_common            ?
_chemical_melting_point          ?
_chemical_formula_moiety         ?
_chemical_formula_sum            'C30 H18 Br2 N2 O4 Zn'
_chemical_formula_weight         695.65

loop_
_atom_type_symbol
_atom_type_description
_atom_type_scat_dispersion_real
_atom_type_scat_dispersion_imag
_atom_type_scat_source
C C 0.0033 0.0016 'International Tables Vol C Tables 4.2.6.8 and 6.1.1.4'
H H 0.0000 0.0000 'International Tables Vol C Tables 4.2.6.8 and 6.1.1.4'
Br Br -0.2901 2.4595 'International Tables Vol C Tables 4.2.6.8 and 6.1.1.4'
N N 0.0061 0.0033 'International Tables Vol C Tables 4.2.6.8 and 6.1.1.4'
O O 0.0106 0.0060 'International Tables Vol C Tables 4.2.6.8 and 6.1.1.4'
Zn Zn 0.2839 1.4301 'International Tables Vol C Tables 4.2.6.8 and 6.1.1.4'

_space_group_crystal_system      monoclinic
_space_group_IT_number           13
_space_group_name_H-M_alt        'P 2/c'
_space_group_name_Hall           '-P 2yc'

_shelx_space_group_comment       
;
The symmetry employed for this shelxl refinement is uniquely defined
by the following loop, which should always be used as a source of
symmetry information in preference to the above space-group names.
They are only intended as comments.
;

loop_
_space_group_symop_operation_xyz
'x, y, z'
'-x, y, -z+1/2'
'-x, -y, -z'
'x, -y, z-1/2'

_cell_length_a                   7.5558(2)
_cell_length_b                   9.7064(2)
_cell_length_c                   17.3881(4)
_cell_angle_alpha                90
_cell_angle_beta                 92.2120(10)
_cell_angle_gamma                90
_cell_volume                     1274.29(5)
_cell_formula_units_Z            2
_cell_measurement_temperature    293(2)
_cell_measurement_reflns_used    9860
_cell_measurement_theta_min      2.40
_cell_measurement_theta_max      28.24

_exptl_crystal_description       Cube
_exptl_crystal_colour            'Pale yellow'
_exptl_crystal_density_meas      ?
_exptl_crystal_density_method    ?
_exptl_crystal_density_diffrn    1.813
_exptl_crystal_F_000             688
_exptl_transmission_factor_min   ?
_exptl_transmission_factor_max   ?
_exptl_crystal_size_max          0.0681
_exptl_crystal_size_mid          0.0543
_exptl_crystal_size_min          0.0497
_exptl_absorpt_coefficient_mu    4.141
_shelx_estimated_absorpt_T_min   ?
_shelx_estimated_absorpt_T_max   ?
_exptl_absorpt_correction_type   ?
_exptl_absorpt_correction_T_min  ?
_exptl_absorpt_correction_T_max  ?
_exptl_absorpt_process_details   ?
_exptl_absorpt_special_details   ?
_diffrn_ambient_temperature      293(2)
_diffrn_radiation_wavelength     0.71073
_diffrn_radiation_type           MoK\a
_diffrn_source                   ?
_diffrn_measurement_device_type  'Bruker APEX-II CCD'
_diffrn_measurement_method       '\f and \w scans'
_diffrn_detector_area_resol_mean ?
_diffrn_reflns_number            83765
_diffrn_reflns_av_unetI/netI     0.0101
_diffrn_reflns_av_R_equivalents  0.0353
_diffrn_reflns_limit_h_min       -10
_diffrn_reflns_limit_h_max       10
_diffrn_reflns_limit_k_min       -12
_diffrn_reflns_limit_k_max       12
_diffrn_reflns_limit_l_min       -23
_diffrn_reflns_limit_l_max       23
_diffrn_reflns_theta_min         2.098
_diffrn_reflns_theta_max         28.328
_diffrn_reflns_theta_full        25.242
_diffrn_measured_fraction_theta_max 0.997
_diffrn_measured_fraction_theta_full 0.996
_diffrn_reflns_Laue_measured_fraction_max 0.997
_diffrn_reflns_Laue_measured_fraction_full 0.996
_diffrn_reflns_point_group_measured_fraction_max 0.997
_diffrn_reflns_point_group_measured_fraction_full 0.996
_reflns_number_total             3158
_reflns_number_gt                2928
_reflns_threshold_expression     'I > 2\s(I)'
_reflns_Friedel_coverage         0.000
_reflns_Friedel_fraction_max     .
_reflns_Friedel_fraction_full    .

_reflns_special_details          
;
 Reflections were merged by SHELXL according to the crystal
 class for the calculation of statistics and refinement.
 
 _reflns_Friedel_fraction is defined as the number of unique
 Friedel pairs measured divided by the number that would be
 possible theoretically, ignoring centric projections and
 systematic absences.
;

_computing_data_collection       ?
_computing_cell_refinement       ?
_computing_data_reduction        ?
_computing_structure_solution    'SHELXT 2018/2 (Sheldrick, 2018)'
_computing_structure_refinement  'SHELXL-2018/3 (Sheldrick, 2018)'
_computing_molecular_graphics    ?
_computing_publication_material  ?
_refine_special_details          ?
_refine_ls_structure_factor_coef Fsqd
_refine_ls_matrix_type           full
_refine_ls_weighting_scheme      calc
_refine_ls_weighting_details     
'w=1/[\s^2^(Fo^2^)+(0.1005P)^2^+0.5833P] where P=(Fo^2^+2Fc^2^)/3'
_atom_sites_solution_primary     ?
_atom_sites_solution_secondary   ?
_atom_sites_solution_hydrogens   geom
_refine_ls_hydrogen_treatment    constr
_refine_ls_extinction_method     'SHELXL-2018/3 (Sheldrick 2018)'
_refine_ls_extinction_coef       0.104(6)
_refine_ls_extinction_expression Fc^*^=kFc[1+0.001xFc^2^\l^3^/sin(2\q)]^-1/4^
_refine_ls_number_reflns         3158
_refine_ls_number_parameters     179
_refine_ls_number_restraints     0
_refine_ls_R_factor_all          0.0588
_refine_ls_R_factor_gt           0.0441
_refine_ls_wR_factor_ref         0.1435
_refine_ls_wR_factor_gt          0.1172
_refine_ls_goodness_of_fit_ref   1.113
_refine_ls_restrained_S_all      1.113
_refine_ls_shift/su_max          0.000
_refine_ls_shift/su_mean         0.000

loop_
_atom_site_label
_atom_site_type_symbol
_atom_site_fract_x
_atom_site_fract_y
_atom_site_fract_z
_atom_site_U_iso_or_equiv
_atom_site_adp_type
_atom_site_occupancy
_atom_site_site_symmetry_order
_atom_site_calc_flag
_atom_site_refinement_flags_posn
_atom_site_refinement_flags_adp
_atom_site_refinement_flags_occupancy
_atom_site_disorder_assembly
_atom_site_disorder_group
Br1 Br 0.39667(5) 0.44959(5) 0.40474(2) 0.0690(2) Uani 1 1 d . . . . .
Zn1 Zn 0.000000 0.66976(4) 0.250000 0.03337(19) Uani 1 2 d S T P . .
O1 O 0.0400(3) 0.8055(2) 0.35800(14) 0.0488(5) Uani 1 1 d . . . . .
O2 O 0.2484(3) 0.7401(2) 0.28206(12) 0.0463(5) Uani 1 1 d . . . . .
N1 N 0.0587(3) 0.5020(2) 0.17802(12) 0.0339(4) Uani 1 1 d . . . . .
C1 C 0.500000 0.4288(4) 0.250000 0.0420(8) Uani 1 2 d S T P . .
H1 H 0.499999 0.524654 0.249999 0.050 Uiso 1 2 calc R U P . .
C2 C 0.4554(4) 0.3540(3) 0.31411(16) 0.0421(6) Uani 1 1 d . . . . .
C3 C 0.4552(5) 0.2119(4) 0.31516(19) 0.0536(7) Uani 1 1 d . . . . .
H3 H 0.425122 0.164425 0.359253 0.064 Uiso 1 1 calc R U . . .
C4 C 0.500000 0.1412(5) 0.250000 0.0624(13) Uani 1 2 d S T P . .
H4 H 0.500002 0.045406 0.250000 0.075 Uiso 1 2 calc R U P . .
C5 C 0.1121(4) 0.5045(4) 0.10627(17) 0.0455(6) Uani 1 1 d . . . . .
H5 H 0.132771 0.589085 0.083173 0.055 Uiso 1 1 calc R U . . .
C6 C 0.1383(5) 0.3836(4) 0.06419(19) 0.0569(8) Uani 1 1 d . . . . .
H6 H 0.174127 0.388657 0.013706 0.068 Uiso 1 1 calc R U . . .
C7 C 0.1112(5) 0.2596(4) 0.0972(2) 0.0565(8) Uani 1 1 d . . . . .
H7 H 0.128811 0.179153 0.069430 0.068 Uiso 1 1 calc R U . . .
C8 C 0.0563(4) 0.2525(3) 0.17378(18) 0.0431(6) Uani 1 1 d . . . . .
C9 C 0.0299(3) 0.3784(2) 0.21132(14) 0.0326(5) Uani 1 1 d . . . . .
C10 C 0.0265(5) 0.1258(3) 0.2134(2) 0.0569(8) Uani 1 1 d . . . . .
H10 H 0.043989 0.042517 0.188344 0.068 Uiso 1 1 calc R U . . .
C11 C 0.1992(4) 0.8010(3) 0.34166(15) 0.0374(5) Uani 1 1 d . . . . .
C12 C 0.3367(3) 0.8678(3) 0.39410(14) 0.0342(5) Uani 1 1 d . . . . .
C13 C 0.5193(4) 0.8432(3) 0.38410(15) 0.0387(5) Uani 1 1 d . . . . .
H13 H 0.554988 0.788299 0.343721 0.046 Uiso 1 1 calc R U . . .
C14 C 0.6429(3) 0.9006(3) 0.43406(15) 0.0380(5) Uani 1 1 d . . . . .
H14 H 0.762447 0.883148 0.427658 0.046 Uiso 1 1 calc R U . . .
C15 C 0.5917(3) 0.9863(3) 0.49541(14) 0.0312(5) Uani 1 1 d . . . . .
C16 C 0.7170(3) 1.0482(3) 0.54776(15) 0.0333(5) Uani 1 1 d . . . . .
H16 H 0.837185 1.031560 0.542535 0.040 Uiso 1 1 calc R U . . .

loop_
_atom_site_aniso_label
_atom_site_aniso_U_11
_atom_site_aniso_U_22
_atom_site_aniso_U_33
_atom_site_aniso_U_23
_atom_site_aniso_U_13
_atom_site_aniso_U_12
Br1 0.0677(3) 0.0940(4) 0.0456(3) -0.01857(17) 0.00522(17) 0.0186(2)
Zn1 0.0364(3) 0.0267(3) 0.0361(3) 0.000 -0.01001(16) 0.000
O1 0.0392(10) 0.0430(10) 0.0634(14) -0.0129(10) -0.0085(9) -0.0045(8)
O2 0.0511(11) 0.0529(12) 0.0344(9) -0.0071(8) -0.0070(8) -0.0124(9)
N1 0.0370(10) 0.0330(10) 0.0315(10) 0.0008(8) -0.0029(8) -0.0007(8)
C1 0.0426(19) 0.0384(19) 0.044(2) 0.000 -0.0052(15) 0.000
C2 0.0405(13) 0.0508(15) 0.0346(12) -0.0049(11) -0.0005(10) 0.0037(11)
C3 0.068(2) 0.0500(17) 0.0424(15) 0.0091(13) 0.0017(14) -0.0056(15)
C4 0.093(4) 0.038(2) 0.055(3) 0.000 -0.003(3) 0.000
C5 0.0474(15) 0.0526(16) 0.0367(13) 0.0046(12) 0.0028(11) -0.0016(12)
C6 0.0605(19) 0.073(2) 0.0379(15) -0.0079(15) 0.0108(13) 0.0020(16)
C7 0.0582(19) 0.0566(19) 0.0553(19) -0.0213(15) 0.0114(15) 0.0024(14)
C8 0.0424(14) 0.0341(13) 0.0530(16) -0.0103(11) 0.0043(11) 0.0005(10)
C9 0.0310(10) 0.0285(11) 0.0380(12) -0.0025(9) -0.0020(9) -0.0002(8)
C10 0.0595(19) 0.0296(13) 0.082(2) -0.0090(14) 0.0115(16) -0.0005(12)
C11 0.0473(13) 0.0274(10) 0.0363(12) 0.0032(9) -0.0125(10) -0.0064(10)
C12 0.0392(12) 0.0324(11) 0.0304(11) 0.0025(9) -0.0052(9) -0.0085(9)
C13 0.0433(13) 0.0383(13) 0.0346(12) -0.0068(10) 0.0020(10) -0.0033(10)
C14 0.0350(12) 0.0417(13) 0.0376(12) -0.0060(10) 0.0033(9) -0.0021(10)
C15 0.0322(12) 0.0324(11) 0.0291(11) 0.0012(9) 0.0022(8) -0.0047(9)
C16 0.0317(11) 0.0351(11) 0.0330(11) 0.0030(9) -0.0003(9) -0.0058(9)

_geom_special_details            
;
 All esds (except the esd in the dihedral angle between two l.s. planes)
 are estimated using the full covariance matrix.  The cell esds are taken
 into account individually in the estimation of esds in distances, angles
 and torsion angles; correlations between esds in cell parameters are only
 used when they are defined by crystal symmetry.  An approximate (isotropic)
 treatment of cell esds is used for estimating esds involving l.s. planes.
;

loop_
_geom_bond_atom_site_label_1
_geom_bond_atom_site_label_2
_geom_bond_distance
_geom_bond_site_symmetry_2
_geom_bond_publ_flag
Br1 C2 1.896(3) . ?
Zn1 O2 2.054(2) . ?
Zn1 O2 2.054(2) 2 ?
Zn1 N1 2.111(2) 2 ?
Zn1 N1 2.111(2) . ?
Zn1 O1 2.304(2) . ?
Zn1 O1 2.305(2) 2 ?
Zn1 C11 2.499(2) . ?
Zn1 C11 2.499(2) 2 ?
O1 C11 1.247(4) . ?
O2 C11 1.262(4) . ?
N1 C5 1.326(4) . ?
N1 C9 1.354(3) . ?
C1 C2 1.383(4) 2_655 ?
C1 C2 1.383(4) . ?
C2 C3 1.379(5) . ?
C3 C4 1.378(4) . ?
C5 C6 1.401(5) . ?
C6 C7 1.352(6) . ?
C7 C8 1.412(5) . ?
C8 C9 1.403(4) . ?
C8 C10 1.431(5) . ?
C9 C9 1.436(5) 2 ?
C10 C10 1.350(8) 2 ?
C11 C12 1.503(3) . ?
C12 C16 1.372(4) 3_676 ?
C12 C13 1.417(4) . ?
C13 C14 1.369(4) . ?
C14 C15 1.418(3) . ?
C15 C16 1.421(3) . ?
C15 C15 1.425(5) 3_676 ?

loop_
_geom_angle_atom_site_label_1
_geom_angle_atom_site_label_2
_geom_angle_atom_site_label_3
_geom_angle
_geom_angle_site_symmetry_1
_geom_angle_site_symmetry_3
_geom_angle_publ_flag
O2 Zn1 O2 141.18(13) . 2 ?
O2 Zn1 N1 107.82(8) . 2 ?
O2 Zn1 N1 101.92(8) 2 2 ?
O2 Zn1 N1 101.92(8) . . ?
O2 Zn1 N1 107.82(8) 2 . ?
N1 Zn1 N1 79.06(12) 2 . ?
O2 Zn1 O1 59.93(8) . . ?
O2 Zn1 O1 96.95(8) 2 . ?
N1 Zn1 O1 88.97(9) 2 . ?
N1 Zn1 O1 154.17(8) . . ?
O2 Zn1 O1 96.95(8) . 2 ?
O2 Zn1 O1 59.93(8) 2 2 ?
N1 Zn1 O1 154.17(8) 2 2 ?
N1 Zn1 O1 88.96(9) . 2 ?
O1 Zn1 O1 110.25(12) . 2 ?
O2 Zn1 C11 30.21(9) . . ?
O2 Zn1 C11 121.69(9) 2 . ?
N1 Zn1 C11 98.65(8) 2 . ?
N1 Zn1 C11 129.51(9) . . ?
O1 Zn1 C11 29.75(9) . . ?
O1 Zn1 C11 106.56(8) 2 . ?
O2 Zn1 C11 121.69(9) . 2 ?
O2 Zn1 C11 30.21(9) 2 2 ?
N1 Zn1 C11 129.51(9) 2 2 ?
N1 Zn1 C11 98.65(8) . 2 ?
O1 Zn1 C11 106.56(8) . 2 ?
O1 Zn1 C11 29.75(9) 2 2 ?
C11 Zn1 C11 118.68(12) . 2 ?
C11 O1 Zn1 83.79(17) . . ?
C11 O2 Zn1 94.78(18) . . ?
C5 N1 C9 118.6(3) . . ?
C5 N1 Zn1 128.5(2) . . ?
C9 N1 Zn1 112.91(17) . . ?
C2 C1 C2 116.6(4) 2_655 . ?
C1 C2 C3 122.4(3) . . ?
C1 C2 Br1 119.0(2) . . ?
C3 C2 Br1 118.5(2) . . ?
C4 C3 C2 119.1(3) . . ?
C3 C4 C3 120.3(5) . 2_655 ?
N1 C5 C6 122.0(3) . . ?
C7 C6 C5 119.8(3) . . ?
C6 C7 C8 119.9(3) . . ?
C9 C8 C7 116.6(3) . . ?
C9 C8 C10 119.8(3) . . ?
C7 C8 C10 123.6(3) . . ?
N1 C9 C8 123.0(2) . . ?
N1 C9 C9 117.55(14) . 2 ?
C8 C9 C9 119.42(17) . 2 ?
C10 C10 C8 120.78(19) 2 . ?
O1 C11 O2 121.4(2) . . ?
O1 C11 C12 119.8(3) . . ?
O2 C11 C12 118.8(3) . . ?
O1 C11 Zn1 66.47(14) . . ?
O2 C11 Zn1 55.01(13) . . ?
C12 C11 Zn1 172.9(2) . . ?
C16 C12 C13 120.5(2) 3_676 . ?
C16 C12 C11 119.1(2) 3_676 . ?
C13 C12 C11 120.4(2) . . ?
C14 C13 C12 119.8(2) . . ?
C13 C14 C15 121.1(2) . . ?
C14 C15 C16 122.3(2) . . ?
C14 C15 C15 119.2(3) . 3_676 ?
C16 C15 C15 118.4(3) . 3_676 ?
C12 C16 C15 120.9(2) 3_676 . ?

_refine_diff_density_max         1.384
_refine_diff_density_min         -1.471
_refine_diff_density_rms         0.477

_shelx_res_file                  
;
TITL C:\Users\91700\Desktop\CIFs\13_DBB_2\mo_13_DBB_1500_0m_a.res in P2/c
    C:\Users\91700\Desktop\CIFs\13_DBB_2\mo_13_DBB_1500_0m_a.res
    created by SHELXL-2018/3 at 18:47:04 on 19-Jul-2022
CELL 0.71073 7.5558 9.7064 17.3881 90.000 92.212 90.000
ZERR 2.0000 0.0002 0.0002 0.0004 0.000 0.001 0.000
LATT 1
SYMM -X, Y, 0.5-Z
SFAC C H BR N O ZN
UNIT 60 36 4 4 8 2
BOND
ACTA
FMAP 2 1 53
PLAN 20 0 0
LIST 6 1
L.S. 10
WGHT    0.100500    0.583300
EXTI    0.104247
FVAR       0.63189
BR1   3    0.396671    0.449588    0.404741    11.00000    0.06769    0.09395 =
         0.04556   -0.01857    0.00522    0.01864
ZN1   6    0.000000    0.669764    0.250000    10.50000    0.03643    0.02674 =
         0.03607    0.00000   -0.01001    0.00000
O1    5    0.040043    0.805522    0.357999    11.00000    0.03918    0.04297 =
         0.06340   -0.01291   -0.00847   -0.00451
O2    5    0.248449    0.740094    0.282064    11.00000    0.05109    0.05287 =
         0.03440   -0.00712   -0.00702   -0.01241
N1    4    0.058699    0.502002    0.178020    11.00000    0.03695    0.03300 =
         0.03152    0.00083   -0.00291   -0.00073
C1    1    0.500000    0.428840    0.250000    10.50000    0.04260    0.03840 =
         0.04432    0.00000   -0.00518    0.00000
AFIX  43
H1    2    0.499999    0.524654    0.249999    10.50000   -1.20000
AFIX   0
C2    1    0.455439    0.353984    0.314110    11.00000    0.04052    0.05085 =
         0.03465   -0.00491   -0.00051    0.00369
C3    1    0.455162    0.211887    0.315164    11.00000    0.06823    0.05000 =
         0.04243    0.00909    0.00171   -0.00564
AFIX  43
H3    2    0.425122    0.164425    0.359253    11.00000   -1.20000
AFIX   0
C4    1    0.500000    0.141219    0.250000    10.50000    0.09270    0.03842 =
         0.05549    0.00000   -0.00345    0.00000
AFIX  43
H4    2    0.500002    0.045406    0.250000    10.50000   -1.20000
AFIX   0
C5    1    0.112078    0.504482    0.106267    11.00000    0.04740    0.05260 =
         0.03668    0.00464    0.00284   -0.00156
AFIX  43
H5    2    0.132771    0.589085    0.083173    11.00000   -1.20000
AFIX   0
C6    1    0.138252    0.383623    0.064193    11.00000    0.06049    0.07310 =
         0.03794   -0.00793    0.01078    0.00203
AFIX  43
H6    2    0.174127    0.388657    0.013706    11.00000   -1.20000
AFIX   0
C7    1    0.111233    0.259607    0.097159    11.00000    0.05819    0.05659 =
         0.05532   -0.02134    0.01140    0.00240
AFIX  43
H7    2    0.128811    0.179153    0.069430    11.00000   -1.20000
AFIX   0
C8    1    0.056267    0.252454    0.173783    11.00000    0.04237    0.03414 =
         0.05297   -0.01025    0.00425    0.00054
C9    1    0.029923    0.378374    0.211323    11.00000    0.03100    0.02851 =
         0.03800   -0.00254   -0.00199   -0.00018
C10   1    0.026541    0.125817    0.213369    11.00000    0.05947    0.02960 =
         0.08238   -0.00900    0.01147   -0.00048
AFIX  43
H10   2    0.043989    0.042517    0.188344    11.00000   -1.20000
AFIX   0
C11   1    0.199206    0.801030    0.341657    11.00000    0.04726    0.02742 =
         0.03631    0.00318   -0.01247   -0.00643
C12   1    0.336728    0.867828    0.394099    11.00000    0.03916    0.03239 =
         0.03045    0.00245   -0.00516   -0.00854
C13   1    0.519261    0.843248    0.384098    11.00000    0.04327    0.03827 =
         0.03458   -0.00682    0.00203   -0.00328
AFIX  43
H13   2    0.554988    0.788299    0.343721    11.00000   -1.20000
AFIX   0
C14   1    0.642900    0.900641    0.434062    11.00000    0.03505    0.04165 =
         0.03760   -0.00602    0.00332   -0.00207
AFIX  43
H14   2    0.762447    0.883148    0.427658    11.00000   -1.20000
AFIX   0
C15   1    0.591664    0.986309    0.495407    11.00000    0.03217    0.03242 =
         0.02913    0.00125    0.00225   -0.00467
C16   1    0.717033    1.048203    0.547759    11.00000    0.03173    0.03509 =
         0.03298    0.00299   -0.00033   -0.00583
AFIX  43
H16   2    0.837185    1.031560    0.542535    11.00000   -1.20000
AFIX   0
HKLF 4


REM  C:\Users\91700\Desktop\CIFs\13_DBB_2\mo_13_DBB_1500_0m_a.res in P2/c
REM wR2 = 0.1435, GooF = S = 1.113, Restrained GooF = 1.113 for all data
REM R1 = 0.0441 for 2928 Fo > 4sig(Fo) and 0.0588 for all 3158 data
REM 179 parameters refined using 0 restraints

END

WGHT      0.0830      0.2961

REM Highest difference peak  1.384,  deepest hole -1.471,  1-sigma level  0.477
Q1    1   0.6097  1.1950  0.4983  11.00000  0.05    1.38
Q2    1   0.8579  0.8256  0.4975  11.00000  0.05    1.28
Q3    1   0.4230  0.6809  0.3879  11.00000  0.05    1.24
Q4    1   0.0000  0.4720  0.2500  10.50000  0.05    1.21
Q5    1   0.2243  0.4951  0.2269  11.00000  0.05    1.14
Q6    1   0.0658 -0.0120  0.1489  11.00000  0.05    1.13
Q7    1   0.5000  0.8367  0.2500  10.50000  0.05    1.11
Q8    1  -0.1430  0.0112  0.1393  11.00000  0.05    1.08
Q9    1   0.3128  0.3178  0.1308  11.00000  0.05    1.08
Q10   1   0.1043  0.6591  0.1027  11.00000  0.05    0.89
Q11   1   0.1960  0.3143  0.4305  11.00000  0.05    0.86
Q12   1   0.2565  0.0098  0.1532  11.00000  0.05    0.82
Q13   1   0.0000 -0.0844  0.2500  10.50000  0.05    0.80
Q14   1   0.3973  0.3768  0.4119  11.00000  0.05    0.80
Q15   1   0.2523  0.1449  0.2789  11.00000  0.05    0.78
Q16   1   0.4024  0.8532  0.4030  11.00000  0.05    0.76
Q17   1   0.5000  0.4763  0.2500  10.50000  0.05    0.69
Q18   1   0.7002  0.1666  0.2725  11.00000  0.05    0.64
Q19   1   0.5539  0.1661  0.2413  11.00000  0.05    0.58
Q20   1   0.0756  0.5116  0.0039  11.00000  0.05    0.53
;
_shelx_res_checksum              31777
####################################################################### 
# 
# This file contains crystal structure data downloaded from the 
# Cambridge Structural Database (CSD) hosted by the Cambridge 
# Crystallographic Data Centre (CCDC).
# 
# Full information about CCDC data access policies and citation 
# guidelines are available at http://www.ccdc.cam.ac.uk/access/V1 
# 
# Audit and citation data items may have been added by the CCDC. 
# Please retain this information to preserve the provenance of 
# this file and to allow appropriate attribution of the data. 
# 
#######################################################################

data_o_DCB
_database_code_depnum_ccdc_archive 'CCDC 2266793'
loop_
_audit_author_name
_audit_author_address
'Rohan Jena'
;JNCASR
India
;
_audit_update_record             
;
2023-05-31 deposited with the CCDC.	2023-10-05 downloaded from the CCDC.
;

_audit_creation_method           SHELXL-2018/3
_shelx_SHELXL_version_number     2018/3
_chemical_name_systematic        ?
_chemical_name_common            ?
_chemical_melting_point          ?
_chemical_formula_moiety         ?
_chemical_formula_sum            'C60 H34 Cl4 N4 O8 Zn2'
_chemical_formula_weight         1211.45

loop_
_atom_type_symbol
_atom_type_description
_atom_type_scat_dispersion_real
_atom_type_scat_dispersion_imag
_atom_type_scat_source
C C 0.0033 0.0016 'International Tables Vol C Tables 4.2.6.8 and 6.1.1.4'
H H 0.0000 0.0000 'International Tables Vol C Tables 4.2.6.8 and 6.1.1.4'
Cl Cl 0.1484 0.1585 'International Tables Vol C Tables 4.2.6.8 and 6.1.1.4'
N N 0.0061 0.0033 'International Tables Vol C Tables 4.2.6.8 and 6.1.1.4'
O O 0.0106 0.0060 'International Tables Vol C Tables 4.2.6.8 and 6.1.1.4'
Zn Zn 0.2839 1.4301 'International Tables Vol C Tables 4.2.6.8 and 6.1.1.4'

_space_group_crystal_system      orthorhombic
_space_group_IT_number           60
_space_group_name_H-M_alt        'P b c n'
_space_group_name_Hall           '-P 2n 2ab'

_shelx_space_group_comment       
;
The symmetry employed for this shelxl refinement is uniquely defined
by the following loop, which should always be used as a source of
symmetry information in preference to the above space-group names.
They are only intended as comments.
;

loop_
_space_group_symop_operation_xyz
'x, y, z'
'-x+1/2, -y+1/2, z+1/2'
'x+1/2, -y+1/2, -z'
'-x, y, -z+1/2'
'-x, -y, -z'
'x-1/2, y-1/2, -z-1/2'
'-x-1/2, y-1/2, z'
'x, -y, z-1/2'

_cell_length_a                   7.5165(2)
_cell_length_b                   21.9107(6)
_cell_length_c                   15.9258(4)
_cell_angle_alpha                90
_cell_angle_beta                 90
_cell_angle_gamma                90
_cell_volume                     2622.85(12)
_cell_formula_units_Z            2
_cell_measurement_temperature    293(2)
_cell_measurement_reflns_used    2305
_cell_measurement_theta_min      2.256
_cell_measurement_theta_max      24.999

_exptl_crystal_description       Cuboid
_exptl_crystal_colour            'Pale yellow'
_exptl_crystal_density_meas      ?
_exptl_crystal_density_method    ?
_exptl_crystal_density_diffrn    1.534
_exptl_crystal_F_000             1228
_exptl_transmission_factor_min   ?
_exptl_transmission_factor_max   ?
_exptl_crystal_size_max          0.0961
_exptl_crystal_size_mid          0.0727
_exptl_crystal_size_min          0.0635
_exptl_absorpt_coefficient_mu    1.181
_shelx_estimated_absorpt_T_min   ?
_shelx_estimated_absorpt_T_max   ?
_exptl_absorpt_correction_type   ?
_exptl_absorpt_correction_T_min  ?
_exptl_absorpt_correction_T_max  ?
_exptl_absorpt_process_details   ?
_exptl_absorpt_special_details   ?
_diffrn_ambient_temperature      293(2)
_diffrn_radiation_wavelength     0.71073
_diffrn_radiation_type           MoK\a
_diffrn_source                   ?
_diffrn_measurement_device_type  'Bruker APEX-II CCD'
_diffrn_measurement_method       '\f and \w scans'
_diffrn_detector_area_resol_mean ?
_diffrn_reflns_number            154088
_diffrn_reflns_av_unetI/netI     0.0103
_diffrn_reflns_av_R_equivalents  0.0646
_diffrn_reflns_limit_h_min       -8
_diffrn_reflns_limit_h_max       8
_diffrn_reflns_limit_k_min       -26
_diffrn_reflns_limit_k_max       26
_diffrn_reflns_limit_l_min       -18
_diffrn_reflns_limit_l_max       18
_diffrn_reflns_theta_min         2.256
_diffrn_reflns_theta_max         24.999
_diffrn_reflns_theta_full        24.999
_diffrn_measured_fraction_theta_max 0.998
_diffrn_measured_fraction_theta_full 0.998
_diffrn_reflns_Laue_measured_fraction_max 0.998
_diffrn_reflns_Laue_measured_fraction_full 0.998
_diffrn_reflns_point_group_measured_fraction_max 0.998
_diffrn_reflns_point_group_measured_fraction_full 0.998
_reflns_number_total             2301
_reflns_number_gt                2034
_reflns_threshold_expression     'I > 2\s(I)'
_reflns_Friedel_coverage         0.000
_reflns_Friedel_fraction_max     .
_reflns_Friedel_fraction_full    .

_reflns_special_details          
;
 Reflections were merged by SHELXL according to the crystal
 class for the calculation of statistics and refinement.
 
 _reflns_Friedel_fraction is defined as the number of unique
 Friedel pairs measured divided by the number that would be
 possible theoretically, ignoring centric projections and
 systematic absences.
;

_computing_data_collection       ?
_computing_cell_refinement       ?
_computing_data_reduction        ?
_computing_structure_solution    'SHELXT 2018/2 (Sheldrick, 2018)'
_computing_structure_refinement  'SHELXL-2018/3 (Sheldrick, 2018)'
_computing_molecular_graphics    ?
_computing_publication_material  ?
_refine_special_details          ?
_refine_ls_structure_factor_coef Fsqd
_refine_ls_matrix_type           full
_refine_ls_weighting_scheme      calc
_refine_ls_weighting_details     
'w=1/[\s^2^(Fo^2^)+(0.2000P)^2^] where P=(Fo^2^+2Fc^2^)/3'
_atom_sites_solution_primary     ?
_atom_sites_solution_secondary   ?
_atom_sites_solution_hydrogens   geom
_refine_ls_hydrogen_treatment    constr
_refine_ls_extinction_method     none
_refine_ls_extinction_coef       .
_refine_ls_number_reflns         2301
_refine_ls_number_parameters     155
_refine_ls_number_restraints     36
_refine_ls_R_factor_all          0.1043
_refine_ls_R_factor_gt           0.0988
_refine_ls_wR_factor_ref         0.3735
_refine_ls_wR_factor_gt          0.3606
_refine_ls_goodness_of_fit_ref   1.819
_refine_ls_restrained_S_all      1.853
_refine_ls_shift/su_max          0.000
_refine_ls_shift/su_mean         0.000

loop_
_atom_site_label
_atom_site_type_symbol
_atom_site_fract_x
_atom_site_fract_y
_atom_site_fract_z
_atom_site_U_iso_or_equiv
_atom_site_adp_type
_atom_site_occupancy
_atom_site_site_symmetry_order
_atom_site_calc_flag
_atom_site_refinement_flags_posn
_atom_site_refinement_flags_adp
_atom_site_refinement_flags_occupancy
_atom_site_disorder_assembly
_atom_site_disorder_group
Zn1 Zn 0.000000 0.34037(4) 0.750000 0.0411(6) Uani 1 2 d S T P . .
Cl1 Cl 0.500000 0.034009 0.750000 0.239(5) Uani 1 2 d S TU P . .
O1 O 0.2480(5) 0.36894(17) 0.7157(2) 0.0530(11) Uani 1 1 d . . . . .
N1 N -0.0491(8) 0.2658(2) 0.6701(3) 0.0504(11) Uani 1 1 d . . . . .
C1 C 0.1955(7) 0.4017(2) 0.6546(3) 0.0435(12) Uani 1 1 d . . . . .
O2 O 0.0361(6) 0.4051(2) 0.6358(3) 0.0601(13) Uani 1 1 d . . . . .
C2 C 0.3337(6) 0.4351(2) 0.6046(3) 0.0385(11) Uani 1 1 d . . . . .
Cl3 Cl 0.413130 0.127981 0.592880 0.141(2) Uani 0.5 1 d . U P . .
C3 C 0.5152(6) 0.4261(3) 0.6218(4) 0.0428(14) Uani 1 1 d . . . . .
H3 H 0.549754 0.400840 0.665812 0.051 Uiso 1 1 calc R U . . .
C4 C 0.6404(6) 0.4545(2) 0.5737(3) 0.0430(12) Uani 1 1 d . . . . .
H4 H 0.760243 0.447080 0.584175 0.052 Uiso 1 1 calc R U . . .
C5 C 0.5923(7) 0.49506(19) 0.5082(3) 0.0356(12) Uani 1 1 d . . . . .
C6 C 0.2814(6) 0.4741(2) 0.5423(3) 0.0398(11) Uani 1 1 d . . . . .
H6 H 0.160725 0.480429 0.532814 0.048 Uiso 1 1 calc R U . . .
C7 C -0.1011(11) 0.2684(3) 0.5885(4) 0.079(2) Uani 1 1 d . . . . .
H7 H -0.121599 0.306049 0.563370 0.095 Uiso 1 1 calc R U . . .
C8 C -0.1236(16) 0.2157(4) 0.5430(5) 0.102(3) Uani 1 1 d . . . . .
H8 H -0.156152 0.217718 0.486714 0.122 Uiso 1 1 calc R U . . .
C9 C -0.0979(14) 0.1603(4) 0.5805(5) 0.094(3) Uani 1 1 d . . . . .
H9 H -0.112369 0.124843 0.549052 0.113 Uiso 1 1 calc R U . . .
C10 C -0.0510(13) 0.1559(3) 0.6642(6) 0.0686(18) Uani 1 1 d . . . . .
C11 C -0.0246(7) 0.2117(3) 0.7069(4) 0.0497(15) Uani 1 1 d . . . . .
C12 C -0.0203(11) 0.1004(4) 0.7078(7) 0.081(3) Uani 1 1 d . . . . .
H12 H -0.027782 0.063533 0.679079 0.098 Uiso 1 1 calc R U . . .
C13 C 0.500000 0.110090 0.750000 0.193(5) Uani 1 2 d S TU P . .
C14 C 0.458690 0.149230 0.679870 0.193(5) Uani 1 1 d . U . . .
C15 C 0.445240 0.214829 0.681641 0.193(5) Uani 1 1 d . U . . .
H15 H 0.398349 0.235127 0.635376 0.231 Uiso 1 1 calc R U . . .
C16 C 0.500000 0.248080 0.750000 0.193(5) Uani 1 2 d S TU P . .
H16 H 0.499998 0.290525 0.750001 0.231 Uiso 1 2 calc R U P . .

loop_
_atom_site_aniso_label
_atom_site_aniso_U_11
_atom_site_aniso_U_22
_atom_site_aniso_U_33
_atom_site_aniso_U_23
_atom_site_aniso_U_13
_atom_site_aniso_U_12
Zn1 0.0442(9) 0.0366(9) 0.0424(9) 0.000 0.0089(3) 0.000
Cl1 0.223(10) 0.158(6) 0.335(13) 0.000 -0.028(5) 0.000
O1 0.054(2) 0.060(2) 0.046(2) 0.0132(17) 0.0018(17) -0.0085(16)
N1 0.063(3) 0.051(3) 0.037(2) -0.004(2) 0.006(2) -0.006(2)
C1 0.049(3) 0.038(2) 0.044(3) -0.001(2) 0.012(2) -0.004(2)
O2 0.0395(19) 0.058(3) 0.082(3) 0.029(2) 0.004(2) 0.0006(19)
C2 0.044(2) 0.039(2) 0.033(2) -0.0022(19) 0.0054(18) -0.0018(19)
Cl3 0.160(6) 0.173(5) 0.090(3) 0.012(4) -0.026(4) -0.053(4)
C3 0.048(3) 0.045(3) 0.035(3) 0.005(2) -0.0006(18) 0.0041(19)
C4 0.033(2) 0.053(3) 0.043(3) 0.011(2) -0.001(2) 0.0050(19)
C5 0.035(3) 0.036(3) 0.036(3) 0.0009(19) -0.0036(16) 0.0040(15)
C6 0.029(2) 0.047(3) 0.043(3) 0.002(2) 0.0028(18) 0.0088(18)
C7 0.100(6) 0.093(5) 0.043(3) 0.003(3) -0.011(3) -0.006(4)
C8 0.147(9) 0.088(5) 0.070(5) -0.027(4) -0.033(5) 0.012(5)
C9 0.127(8) 0.076(5) 0.079(6) -0.031(4) -0.018(5) -0.021(4)
C10 0.089(4) 0.051(4) 0.066(5) -0.010(3) 0.004(5) -0.002(3)
C11 0.048(3) 0.049(3) 0.052(4) -0.001(3) 0.006(2) -0.002(2)
C12 0.108(7) 0.041(4) 0.094(7) -0.003(4) 0.006(4) -0.005(3)
C13 0.184(5) 0.195(6) 0.200(6) 0.000 0.019(4) 0.000
C14 0.184(5) 0.195(6) 0.200(6) 0.000 0.019(4) 0.000
C15 0.184(5) 0.195(6) 0.200(6) 0.000 0.019(4) 0.000
C16 0.184(5) 0.195(6) 0.200(6) 0.000 0.019(4) 0.000

_geom_special_details            
;
 All esds (except the esd in the dihedral angle between two l.s. planes)
 are estimated using the full covariance matrix.  The cell esds are taken
 into account individually in the estimation of esds in distances, angles
 and torsion angles; correlations between esds in cell parameters are only
 used when they are defined by crystal symmetry.  An approximate (isotropic)
 treatment of cell esds is used for estimating esds involving l.s. planes.
;

loop_
_geom_bond_atom_site_label_1
_geom_bond_atom_site_label_2
_geom_bond_distance
_geom_bond_site_symmetry_2
_geom_bond_publ_flag
Zn1 O1 2.041(4) . ?
Zn1 O1 2.041(4) 4_556 ?
Zn1 N1 2.104(5) 4_556 ?
Zn1 N1 2.104(5) . ?
Zn1 O2 2.323(5) 4_556 ?
Zn1 O2 2.323(5) . ?
Zn1 C1 2.504(4) . ?
Zn1 C1 2.504(4) 4_556 ?
Cl1 C13 1.66699(5) . ?
O1 C1 1.271(6) . ?
N1 C11 1.336(9) . ?
N1 C7 1.357(8) . ?
C1 O2 1.237(7) . ?
C1 C2 1.501(6) . ?
C2 C6 1.366(7) . ?
C2 C3 1.406(7) . ?
Cl3 C14 1.50110(4) . ?
C3 C4 1.364(7) . ?
C4 C5 1.418(6) . ?
C5 C6 1.415(7) 5_666 ?
C5 C5 1.428(11) 5_666 ?
C7 C8 1.375(10) . ?
C8 C9 1.366(11) . ?
C9 C10 1.382(12) . ?
C10 C11 1.413(10) . ?
C10 C12 1.420(12) . ?
C11 C11 1.423(14) 4_556 ?
C12 C12 1.38(2) 4_556 ?
C13 C14 1.441972(15) . ?
C13 C14 1.44198(3) 4_656 ?
C14 C15 1.44116(4) . ?
C15 C16 1.37311(3) . ?

loop_
_geom_angle_atom_site_label_1
_geom_angle_atom_site_label_2
_geom_angle_atom_site_label_3
_geom_angle
_geom_angle_site_symmetry_1
_geom_angle_site_symmetry_3
_geom_angle_publ_flag
O1 Zn1 O1 144.3(2) . 4_556 ?
O1 Zn1 N1 103.88(19) . 4_556 ?
O1 Zn1 N1 103.68(19) 4_556 4_556 ?
O1 Zn1 N1 103.68(19) . . ?
O1 Zn1 N1 103.88(19) 4_556 . ?
N1 Zn1 N1 78.1(3) 4_556 . ?
O1 Zn1 O2 97.41(16) . 4_556 ?
O1 Zn1 O2 59.75(15) 4_556 4_556 ?
N1 Zn1 O2 91.20(19) 4_556 4_556 ?
N1 Zn1 O2 158.1(2) . 4_556 ?
O1 Zn1 O2 59.75(15) . . ?
O1 Zn1 O2 97.41(16) 4_556 . ?
N1 Zn1 O2 158.1(2) 4_556 . ?
N1 Zn1 O2 91.20(19) . . ?
O2 Zn1 O2 104.7(3) 4_556 . ?
O1 Zn1 C1 30.35(16) . . ?
O1 Zn1 C1 122.26(17) 4_556 . ?
N1 Zn1 C1 132.89(19) 4_556 . ?
N1 Zn1 C1 98.77(17) . . ?
O2 Zn1 C1 102.46(16) 4_556 . ?
O2 Zn1 C1 29.40(17) . . ?
O1 Zn1 C1 122.26(17) . 4_556 ?
O1 Zn1 C1 30.35(16) 4_556 4_556 ?
N1 Zn1 C1 98.77(17) 4_556 4_556 ?
N1 Zn1 C1 132.89(19) . 4_556 ?
O2 Zn1 C1 29.40(17) 4_556 4_556 ?
O2 Zn1 C1 102.46(16) . 4_556 ?
C1 Zn1 C1 115.1(2) . 4_556 ?
C1 O1 Zn1 95.4(3) . . ?
C11 N1 C7 119.8(5) . . ?
C11 N1 Zn1 113.6(4) . . ?
C7 N1 Zn1 126.7(4) . . ?
O2 C1 O1 121.4(5) . . ?
O2 C1 C2 120.7(5) . . ?
O1 C1 C2 117.9(4) . . ?
O2 C1 Zn1 67.2(3) . . ?
O1 C1 Zn1 54.2(2) . . ?
C2 C1 Zn1 172.1(4) . . ?
C1 O2 Zn1 83.4(3) . . ?
C6 C2 C3 120.6(4) . . ?
C6 C2 C1 119.5(4) . . ?
C3 C2 C1 119.9(5) . . ?
C4 C3 C2 119.7(5) . . ?
C3 C4 C5 121.5(5) . . ?
C6 C5 C4 123.1(5) 5_666 . ?
C6 C5 C5 118.4(5) 5_666 5_666 ?
C4 C5 C5 118.5(5) . 5_666 ?
C2 C6 C5 121.2(4) . 5_666 ?
N1 C7 C8 120.4(7) . . ?
C9 C8 C7 119.9(7) . . ?
C8 C9 C10 121.3(6) . . ?
C9 C10 C11 116.1(6) . . ?
C9 C10 C12 125.0(7) . . ?
C11 C10 C12 118.9(9) . . ?
N1 C11 C10 122.5(6) . . ?
N1 C11 C11 117.4(4) . 4_556 ?
C10 C11 C11 120.1(4) . 4_556 ?
C12 C12 C10 120.9(5) 4_556 . ?
C14 C13 C14 107.013(1) . 4_656 ?
C14 C13 Cl1 126.493(1) . . ?
C14 C13 Cl1 126.494(1) 4_656 . ?
C15 C14 C13 126.4 . . ?
C15 C14 Cl3 108.143(1) . . ?
C13 C14 Cl3 125.416(1) . . ?
C16 C15 C14 121.578(1) . . ?
C15 C16 C15 115.910(2) . 4_656 ?

_refine_diff_density_max         2.768
_refine_diff_density_min         -1.948
_refine_diff_density_rms         0.160

_shelx_res_file                  
;
TITL D:\12_DIC~1\mo_12_DCB_15042021_0ma_a.res in Pbcn
    E:\Maji\12_Dichlorobenzene_1\mo_12_DCB_15042021_0ma_a.res
    created by SHELXL-2018/3 at 09:04:52 on 19-Aug-2021
CELL 0.71073 7.5165 21.9107 15.9258 90.000 90.000 90.000
ZERR 2.0000 0.0002 0.0006 0.0004 0.000 0.000 0.000
LATT 1
SYMM 0.5-X, 0.5-Y, 0.5+Z
SYMM 0.5+X, 0.5-Y, -Z
SYMM -X, Y, 0.5-Z
SFAC C H CL N O ZN
UNIT 120 68 8 8 16 4
OMIT -4.00 50
ISOR 0.008 C13 C14 C15 C16 Cl1 Cl3
EADP C13 C14 C15 C16
BOND
OMIT 2 1 5
OMIT 1 6 1
ACTA 50
FMAP 2 1 53
PLAN 15 0 0
LIST 4 1
L.S. 40
WGHT    0.200000
FVAR       0.38160
ZN1   6    0.000000    0.340372    0.750000    10.50000    0.04420    0.03664 =
         0.04235    0.00000    0.00885    0.00000
CL1   3   10.500000   10.034009   10.750000    10.50000    0.22347    0.15750 =
         0.33515    0.00000   -0.02775    0.00000
O1    5    0.247967    0.368943    0.715697    11.00000    0.05362    0.05983 =
         0.04553    0.01318    0.00184   -0.00855
N1    4   -0.049115    0.265823    0.670055    11.00000    0.06275    0.05089 =
         0.03742   -0.00438    0.00595   -0.00561
C1    1    0.195499    0.401673    0.654648    11.00000    0.04864    0.03808 =
         0.04380   -0.00071    0.01202   -0.00391
O2    5    0.036123    0.405135    0.635805    11.00000    0.03946    0.05842 =
         0.08247    0.02914    0.00430    0.00064
C2    1    0.333701    0.435143    0.604558    11.00000    0.04405    0.03875 =
         0.03258   -0.00222    0.00540   -0.00182
CL3   3   10.413130   10.127981   10.592880    10.50000    0.16043    0.17312 =
         0.08956    0.01191   -0.02626   -0.05292
C3    1    0.515220    0.426093    0.621797    11.00000    0.04823    0.04478 =
         0.03550    0.00453   -0.00060    0.00407
AFIX  43
H3    2    0.549754    0.400840    0.665812    11.00000   -1.20000
AFIX   0
C4    1    0.640444    0.454490    0.573726    11.00000    0.03284    0.05291 =
         0.04323    0.01138   -0.00096    0.00502
AFIX  43
H4    2    0.760243    0.447080    0.584175    11.00000   -1.20000
AFIX   0
C5    1    0.592293    0.495061    0.508169    11.00000    0.03466    0.03639 =
         0.03574    0.00094   -0.00359    0.00405
C6    1    0.281419    0.474087    0.542252    11.00000    0.02928    0.04701 =
         0.04310    0.00152    0.00279    0.00882
AFIX  43
H6    2    0.160725    0.480429    0.532814    11.00000   -1.20000
AFIX   0
C7    1   -0.101077    0.268405    0.588549    11.00000    0.10044    0.09312 =
         0.04278    0.00291   -0.01090   -0.00616
AFIX  43
H7    2   -0.121599    0.306049    0.563370    11.00000   -1.20000
AFIX   0
C8    1   -0.123557    0.215681    0.542978    11.00000    0.14698    0.08846 =
         0.07018   -0.02701   -0.03336    0.01161
AFIX  43
H8    2   -0.156152    0.217718    0.486714    11.00000   -1.20000
AFIX   0
C9    1   -0.097948    0.160283    0.580458    11.00000    0.12715    0.07617 =
         0.07948   -0.03066   -0.01771   -0.02077
AFIX  43
H9    2   -0.112369    0.124843    0.549052    11.00000   -1.20000
AFIX   0
C10   1   -0.051018    0.155902    0.664157    11.00000    0.08890    0.05130 =
         0.06561   -0.01030    0.00414   -0.00213
C11   1   -0.024551    0.211703    0.706855    11.00000    0.04827    0.04930 =
         0.05156   -0.00136    0.00554   -0.00197
C12   1   -0.020333    0.100395    0.707815    11.00000    0.10846    0.04137 =
         0.09424   -0.00262    0.00622   -0.00535
AFIX  43
H12   2   -0.027782    0.063533    0.679079    11.00000   -1.20000
AFIX   0
C13   1   10.500000   10.110090   10.750000    10.50000    0.18360    0.19511 =
         0.19998    0.00000    0.01874    0.00000
C14   1   10.458690   10.149230   10.679870    11.00000    0.18360    0.19511 =
         0.19998    0.00000    0.01874    0.00000
C15   1   10.445240   10.214829   10.681641    11.00000    0.18360    0.19511 =
         0.19998    0.00000    0.01874    0.00000
AFIX  43
H15   2    0.398349    0.235127    0.635376    11.00000   -1.20000
AFIX   0
C16   1   10.500000   10.248080   10.750000    10.50000    0.18360    0.19511 =
         0.19998    0.00000    0.01874    0.00000
AFIX  43
H16   2    0.499998    0.290525    0.750001    10.50000   -1.20000
AFIX   0
HKLF 4


REM  D:\12_DIC~1\mo_12_DCB_15042021_0ma_a.res in Pbcn
REM wR2 = 0.3735, GooF = S = 1.819, Restrained GooF = 1.853 for all data
REM R1 = 0.0988 for 2034 Fo > 4sig(Fo) and 0.1043 for all 2301 data
REM 155 parameters refined using 36 restraints

END

WGHT      0.2000      0.0000

REM Highest difference peak  2.768,  deepest hole -1.948,  1-sigma level  0.160
Q1    1   0.4746  0.2435  0.7072  11.00000  0.05    2.77
Q2    1   0.5000  0.1742  0.7500  10.50000  0.05    1.96
Q3    1   0.5070  0.0607  0.8218  11.00000  0.05    1.21
Q4    1   0.4742  0.0982  0.6369  11.00000  0.05    1.11
Q5    1   0.4040  0.1755  0.6230  11.00000  0.05    0.62
Q6    1  -0.0822  0.2612  0.6242  11.00000  0.05    0.40
Q7    1   0.2802  0.4208  0.6246  11.00000  0.05    0.35
Q8    1   0.5000  0.5000  0.5000  10.50000  0.05    0.33
Q9    1   0.2079  0.3668  0.7103  11.00000  0.05    0.31
Q10   1  -0.0737  0.1998  0.5414  11.00000  0.05    0.31
Q11   1   0.5421  0.4246  0.5970  11.00000  0.05    0.28
Q12   1   0.4871  0.0845  0.7387  11.00000  0.05    0.27
Q13   1  -0.0641  0.0988  0.7444  11.00000  0.05    0.26
Q14   1   0.3271  0.4671  0.5289  11.00000  0.05    0.26
Q15   1  -0.0080  0.1475  0.6765  11.00000  0.05    0.26
;
_shelx_res_checksum              58181
####################################################################### 
# 
# This file contains crystal structure data downloaded from the 
# Cambridge Structural Database (CSD) hosted by the Cambridge 
# Crystallographic Data Centre (CCDC).
# 
# Full information about CCDC data access policies and citation 
# guidelines are available at http://www.ccdc.cam.ac.uk/access/V1 
# 
# Audit and citation data items may have been added by the CCDC. 
# Please retain this information to preserve the provenance of 
# this file and to allow appropriate attribution of the data. 
# 
#######################################################################

data_FB
_database_code_depnum_ccdc_archive 'CCDC 2266792'
loop_
_audit_author_name
_audit_author_address
'Rohan Jena'
;JNCASR
India
;
_audit_update_record             
;
2023-09-21 deposited with the CCDC.	2023-10-05 downloaded from the CCDC.
;

_audit_creation_method           SHELXL-2018/3
_shelx_SHELXL_version_number     2018/3
_chemical_name_systematic        ?
_chemical_name_common            ?
_chemical_melting_point          ?
_chemical_formula_moiety         ?
_chemical_formula_sum            'C30 H19 F N2 O4 Zn'
_chemical_formula_weight         555.84

loop_
_atom_type_symbol
_atom_type_description
_atom_type_scat_dispersion_real
_atom_type_scat_dispersion_imag
_atom_type_scat_source
C C 0.0033 0.0016 'International Tables Vol C Tables 4.2.6.8 and 6.1.1.4'
H H 0.0000 0.0000 'International Tables Vol C Tables 4.2.6.8 and 6.1.1.4'
F F 0.0171 0.0103 'International Tables Vol C Tables 4.2.6.8 and 6.1.1.4'
N N 0.0061 0.0033 'International Tables Vol C Tables 4.2.6.8 and 6.1.1.4'
O O 0.0106 0.0060 'International Tables Vol C Tables 4.2.6.8 and 6.1.1.4'
Zn Zn 0.2839 1.4301 'International Tables Vol C Tables 4.2.6.8 and 6.1.1.4'

_space_group_crystal_system      monoclinic
_space_group_IT_number           14
_space_group_name_H-M_alt        'P 21/c'
_space_group_name_Hall           '-P 2ybc'

_shelx_space_group_comment       
;
The symmetry employed for this shelxl refinement is uniquely defined
by the following loop, which should always be used as a source of
symmetry information in preference to the above space-group names.
They are only intended as comments.
;

loop_
_space_group_symop_operation_xyz
'x, y, z'
'-x, y+1/2, -z+1/2'
'-x, -y, -z'
'x, -y-1/2, z-1/2'

_cell_length_a                   7.6189(2)
_cell_length_b                   19.5052(6)
_cell_length_c                   16.4250(5)
_cell_angle_alpha                90
_cell_angle_beta                 91.0190(10)
_cell_angle_gamma                90
_cell_volume                     2440.50(12)
_cell_formula_units_Z            4
_cell_measurement_temperature    100(2)
_cell_measurement_reflns_used    9980
_cell_measurement_theta_min      2.43
_cell_measurement_theta_max      26.27

_exptl_crystal_description       Cuboid
_exptl_crystal_colour            'Pale Yellow'
_exptl_crystal_density_meas      ?
_exptl_crystal_density_method    ?
_exptl_crystal_density_diffrn    1.513
_exptl_crystal_F_000             1136
_exptl_transmission_factor_min   ?
_exptl_transmission_factor_max   ?
_exptl_crystal_size_max          0.231
_exptl_crystal_size_mid          0.196
_exptl_crystal_size_min          0.157
_exptl_absorpt_coefficient_mu    1.055
_shelx_estimated_absorpt_T_min   ?
_shelx_estimated_absorpt_T_max   ?
_exptl_absorpt_correction_type   ?
_exptl_absorpt_correction_T_min  ?
_exptl_absorpt_correction_T_max  ?
_exptl_absorpt_process_details   ?
_exptl_absorpt_special_details   ?
_diffrn_ambient_temperature      100(2)
_diffrn_radiation_wavelength     0.71073
_diffrn_radiation_type           MoK\a
_diffrn_source                   Mo
_diffrn_measurement_device_type  'Bruker APEX-II CCD'
_diffrn_measurement_method       '\f and \w scans'
_diffrn_detector_area_resol_mean ?
_diffrn_reflns_number            153790
_diffrn_reflns_av_unetI/netI     0.0151
_diffrn_reflns_av_R_equivalents  0.0601
_diffrn_reflns_limit_h_min       -9
_diffrn_reflns_limit_h_max       9
_diffrn_reflns_limit_k_min       -24
_diffrn_reflns_limit_k_max       24
_diffrn_reflns_limit_l_min       -20
_diffrn_reflns_limit_l_max       20
_diffrn_reflns_theta_min         2.088
_diffrn_reflns_theta_max         26.402
_diffrn_reflns_theta_full        26.000
_diffrn_measured_fraction_theta_max 0.999
_diffrn_measured_fraction_theta_full 0.999
_diffrn_reflns_Laue_measured_fraction_max 0.999
_diffrn_reflns_Laue_measured_fraction_full 0.999
_diffrn_reflns_point_group_measured_fraction_max 0.999
_diffrn_reflns_point_group_measured_fraction_full 0.999
_reflns_number_total             5008
_reflns_number_gt                4697
_reflns_threshold_expression     'I > 2\s(I)'
_reflns_Friedel_coverage         0.000
_reflns_Friedel_fraction_max     .
_reflns_Friedel_fraction_full    .

_reflns_special_details          
;
 Reflections were merged by SHELXL according to the crystal
 class for the calculation of statistics and refinement.
 
 _reflns_Friedel_fraction is defined as the number of unique
 Friedel pairs measured divided by the number that would be
 possible theoretically, ignoring centric projections and
 systematic absences.
;

_computing_data_collection       ?
_computing_cell_refinement       ?
_computing_data_reduction        ?
_computing_structure_solution    'SHELXT 2018/2 (Sheldrick, 2018)'
_computing_structure_refinement  'SHELXL-2018/3 (Sheldrick, 2018)'
_computing_molecular_graphics    ?
_computing_publication_material  ?
_refine_special_details          ?
_refine_ls_structure_factor_coef Fsqd
_refine_ls_matrix_type           full
_refine_ls_weighting_scheme      calc
_refine_ls_weighting_details     
'w=1/[\s^2^(Fo^2^)+(0.0533P)^2^+7.5682P] where P=(Fo^2^+2Fc^2^)/3'
_atom_sites_solution_primary     ?
_atom_sites_solution_secondary   ?
_atom_sites_solution_hydrogens   geom
_refine_ls_hydrogen_treatment    constr
_refine_ls_extinction_method     none
_refine_ls_extinction_coef       .
_refine_ls_number_reflns         5008
_refine_ls_number_parameters     331
_refine_ls_number_restraints     17
_refine_ls_R_factor_all          0.0551
_refine_ls_R_factor_gt           0.0525
_refine_ls_wR_factor_ref         0.1432
_refine_ls_wR_factor_gt          0.1415
_refine_ls_goodness_of_fit_ref   1.150
_refine_ls_restrained_S_all      1.269
_refine_ls_shift/su_max          0.001
_refine_ls_shift/su_mean         0.000

loop_
_atom_site_label
_atom_site_type_symbol
_atom_site_fract_x
_atom_site_fract_y
_atom_site_fract_z
_atom_site_U_iso_or_equiv
_atom_site_adp_type
_atom_site_occupancy
_atom_site_site_symmetry_order
_atom_site_calc_flag
_atom_site_refinement_flags_posn
_atom_site_refinement_flags_adp
_atom_site_refinement_flags_occupancy
_atom_site_disorder_assembly
_atom_site_disorder_group
Zn1 Zn 0.05687(5) 0.58824(2) 0.24783(2) 0.02006(14) Uani 1 1 d . . . . .
F1 F 0.3545(9) 0.5821(5) 0.5941(5) 0.201(4) Uani 1 1 d D U . . .
O1 O 0.2997(3) 0.61485(13) 0.21160(14) 0.0251(5) Uani 1 1 d . . . . .
O2 O 0.0898(3) 0.65086(14) 0.12903(16) 0.0315(6) Uani 1 1 d . . . . .
O3 O 1.0174(3) 0.82725(13) -0.15636(15) 0.0260(5) Uani 1 1 d . . . . .
O4 O 0.8076(3) 0.88070(13) -0.22469(14) 0.0255(5) Uani 1 1 d . . . . .
N1 N 0.1139(4) 0.51621(15) 0.33893(18) 0.0265(6) Uani 1 1 d . . . . .
N2 N -0.0149(4) 0.49794(16) 0.18633(18) 0.0284(7) Uani 1 1 d . . . . .
C1 C 0.4242(6) 0.5884(3) 0.6618(3) 0.101(2) Uani 1 1 d DG U . . .
C2 C 0.4322(6) 0.5296(2) 0.7095(4) 0.103(3) Uani 1 1 d G U . . .
H2 H 0.387315 0.487448 0.688867 0.123 Uiso 1 1 calc R U . . .
C3 C 0.5061(7) 0.5324(2) 0.7874(4) 0.132(3) Uani 1 1 d G U . . .
H3 H 0.511592 0.492191 0.820055 0.158 Uiso 1 1 calc R U . . .
C4 C 0.5718(6) 0.5940(3) 0.8176(3) 0.103(3) Uani 1 1 d G U . . .
H4 H 0.622269 0.595910 0.870875 0.124 Uiso 1 1 calc R U . . .
C5 C 0.5637(6) 0.6528(2) 0.7699(3) 0.087(2) Uani 1 1 d G U . . .
H5 H 0.608672 0.694887 0.790506 0.104 Uiso 1 1 calc R U . . .
C6 C 0.4899(6) 0.6500(2) 0.6919(3) 0.0822(19) Uani 1 1 d DG U . . .
H6 H 0.484396 0.690147 0.659317 0.099 Uiso 1 1 calc R U . . .
C7 C 0.1830(7) 0.5260(2) 0.4120(3) 0.0449(11) Uani 1 1 d . . . . .
H7 H 0.217512 0.571031 0.427481 0.054 Uiso 1 1 calc R U . . .
C8 C 0.2073(10) 0.4722(3) 0.4677(4) 0.0728(18) Uani 1 1 d . . . . .
H8 H 0.258245 0.480715 0.519961 0.087 Uiso 1 1 calc R U . . .
C9 C 0.1574(11) 0.4081(3) 0.4463(4) 0.082(2) Uani 1 1 d . . . . .
H9 H 0.172629 0.371557 0.483960 0.098 Uiso 1 1 calc R U . . .
C10 C 0.0848(7) 0.3954(2) 0.3705(3) 0.0523(12) Uani 1 1 d . . . . .
C11 C 0.0667(5) 0.45155(19) 0.3172(3) 0.0333(8) Uani 1 1 d . . . . .
C12 C 0.0280(8) 0.3287(2) 0.3433(4) 0.0602(14) Uani 1 1 d . . . . .
H12 H 0.036787 0.290856 0.379543 0.072 Uiso 1 1 calc R U . . .
C13 C -0.0367(6) 0.3192(2) 0.2683(4) 0.0535(13) Uani 1 1 d . . . . .
H13 H -0.071605 0.274455 0.251849 0.064 Uiso 1 1 calc R U . . .
C14 C -0.0551(6) 0.3751(2) 0.2115(3) 0.0422(10) Uani 1 1 d . . . . .
C15 C -0.0036(5) 0.44161(19) 0.2363(2) 0.0314(8) Uani 1 1 d . . . . .
C16 C -0.1190(7) 0.3683(3) 0.1324(3) 0.0530(13) Uani 1 1 d . . . . .
H16 H -0.156545 0.324651 0.113335 0.064 Uiso 1 1 calc R U . . .
C17 C -0.1289(7) 0.4234(3) 0.0818(3) 0.0616(16) Uani 1 1 d . . . . .
H17 H -0.169343 0.418067 0.027100 0.074 Uiso 1 1 calc R U . . .
C18 C -0.0774(6) 0.4895(3) 0.1119(3) 0.0459(11) Uani 1 1 d . . . . .
H18 H -0.088815 0.528203 0.077141 0.055 Uiso 1 1 calc R U . . .
C19 C 0.2496(4) 0.64601(17) 0.1479(2) 0.0222(7) Uani 1 1 d . . . . .
C20 C 0.3855(4) 0.67579(17) 0.09346(19) 0.0215(7) Uani 1 1 d . . . . .
C21 C 0.5659(4) 0.66008(18) 0.1072(2) 0.0248(7) Uani 1 1 d . . . . .
H21 H 0.599913 0.631520 0.151577 0.030 Uiso 1 1 calc R U . . .
C22 C 0.6904(4) 0.68584(18) 0.0568(2) 0.0245(7) Uani 1 1 d . . . . .
H22 H 0.810350 0.674442 0.066053 0.029 Uiso 1 1 calc R U . . .
C23 C 0.6429(4) 0.72937(17) -0.0090(2) 0.0212(6) Uani 1 1 d . . . . .
C24 C 0.7685(4) 0.75849(17) -0.0609(2) 0.0208(6) Uani 1 1 d . . . . .
H24 H 0.888711 0.746650 -0.053714 0.025 Uiso 1 1 calc R U . . .
C25 C 0.7203(4) 0.80362(17) -0.12149(19) 0.0203(6) Uani 1 1 d . . . . .
C26 C 0.5398(4) 0.82006(18) -0.1350(2) 0.0232(7) Uani 1 1 d . . . . .
H26 H 0.506227 0.850543 -0.177570 0.028 Uiso 1 1 calc R U . . .
C27 C 0.4154(4) 0.79182(18) -0.0864(2) 0.0243(7) Uani 1 1 d . . . . .
H27 H 0.295086 0.802402 -0.095994 0.029 Uiso 1 1 calc R U . . .
C28 C 0.4630(4) 0.74701(17) -0.02185(19) 0.0200(6) Uani 1 1 d . . . . .
C29 C 0.3368(4) 0.71854(17) 0.0309(2) 0.0218(7) Uani 1 1 d . . . . .
H29 H 0.216215 0.729360 0.022705 0.026 Uiso 1 1 calc R U . . .
C30 C 0.8580(4) 0.83855(16) -0.17061(19) 0.0202(6) Uani 1 1 d . . . . .

loop_
_atom_site_aniso_label
_atom_site_aniso_U_11
_atom_site_aniso_U_22
_atom_site_aniso_U_33
_atom_site_aniso_U_23
_atom_site_aniso_U_13
_atom_site_aniso_U_12
Zn1 0.0211(2) 0.0191(2) 0.0200(2) -0.00032(14) 0.00226(14) -0.00113(14)
F1 0.114(5) 0.316(10) 0.172(6) -0.120(6) -0.058(4) 0.006(5)
O1 0.0203(11) 0.0358(14) 0.0190(11) 0.0023(10) -0.0028(9) -0.0047(10)
O2 0.0176(12) 0.0411(15) 0.0358(14) 0.0133(12) -0.0020(10) -0.0040(11)
O3 0.0189(11) 0.0269(12) 0.0322(13) 0.0046(10) -0.0016(9) -0.0013(9)
O4 0.0262(12) 0.0291(13) 0.0212(12) 0.0066(10) -0.0014(9) -0.0053(10)
N1 0.0307(15) 0.0241(15) 0.0248(15) 0.0030(12) 0.0035(12) 0.0035(12)
N2 0.0255(15) 0.0329(16) 0.0271(15) -0.0120(13) 0.0052(12) -0.0039(12)
C1 0.061(4) 0.137(6) 0.104(5) -0.048(4) -0.003(4) -0.006(4)
C2 0.074(4) 0.039(3) 0.198(7) -0.052(4) 0.081(5) -0.025(3)
C3 0.116(8) 0.096(5) 0.185(8) 0.036(6) 0.090(6) 0.052(5)
C4 0.066(4) 0.143(7) 0.102(5) -0.005(4) 0.022(4) 0.050(5)
C5 0.060(4) 0.070(4) 0.131(6) -0.050(4) 0.008(4) 0.000(3)
C6 0.057(4) 0.055(3) 0.135(6) 0.024(4) 0.001(4) 0.000(3)
C7 0.061(3) 0.037(2) 0.036(2) 0.0045(18) -0.011(2) 0.002(2)
C8 0.109(5) 0.059(3) 0.050(3) 0.014(3) -0.028(3) 0.002(3)
C9 0.131(6) 0.046(3) 0.067(4) 0.027(3) -0.022(4) 0.004(3)
C10 0.062(3) 0.029(2) 0.066(3) 0.013(2) 0.006(3) 0.004(2)
C11 0.0315(19) 0.0250(18) 0.044(2) 0.0028(16) 0.0092(16) 0.0034(15)
C12 0.066(3) 0.029(2) 0.086(4) 0.015(2) 0.005(3) 0.002(2)
C13 0.048(3) 0.021(2) 0.092(4) -0.007(2) 0.017(3) 0.0013(18)
C14 0.034(2) 0.033(2) 0.060(3) -0.020(2) 0.0127(19) -0.0048(17)
C15 0.0278(18) 0.0246(18) 0.042(2) -0.0061(16) 0.0113(16) -0.0015(14)
C16 0.050(3) 0.046(3) 0.064(3) -0.028(2) 0.016(2) -0.014(2)
C17 0.062(3) 0.089(4) 0.035(2) -0.028(3) 0.003(2) -0.028(3)
C18 0.046(2) 0.061(3) 0.031(2) -0.007(2) 0.0017(18) -0.014(2)
C19 0.0222(16) 0.0223(16) 0.0220(16) -0.0034(13) -0.0033(12) -0.0042(13)
C20 0.0205(15) 0.0251(16) 0.0187(15) -0.0004(12) -0.0031(12) -0.0044(13)
C21 0.0218(16) 0.0275(17) 0.0247(17) 0.0060(13) -0.0077(13) -0.0014(13)
C22 0.0174(15) 0.0279(17) 0.0280(17) 0.0054(14) -0.0053(13) 0.0003(13)
C23 0.0190(15) 0.0209(15) 0.0235(16) 0.0011(13) -0.0068(12) -0.0005(12)
C24 0.0155(14) 0.0224(16) 0.0244(16) 0.0002(13) -0.0036(12) 0.0000(12)
C25 0.0193(15) 0.0214(15) 0.0201(15) -0.0012(12) -0.0032(12) -0.0031(12)
C26 0.0212(16) 0.0256(17) 0.0225(16) 0.0047(13) -0.0066(12) -0.0003(13)
C27 0.0185(15) 0.0277(17) 0.0264(16) 0.0038(14) -0.0068(13) 0.0004(13)
C28 0.0169(15) 0.0217(15) 0.0212(15) -0.0004(12) -0.0046(12) -0.0013(12)
C29 0.0157(14) 0.0246(16) 0.0249(16) -0.0005(13) -0.0053(12) -0.0012(12)
C30 0.0226(16) 0.0203(15) 0.0178(15) -0.0029(12) -0.0011(12) -0.0032(12)

_geom_special_details            
;
 All esds (except the esd in the dihedral angle between two l.s. planes)
 are estimated using the full covariance matrix.  The cell esds are taken
 into account individually in the estimation of esds in distances, angles
 and torsion angles; correlations between esds in cell parameters are only
 used when they are defined by crystal symmetry.  An approximate (isotropic)
 treatment of cell esds is used for estimating esds involving l.s. planes.
;

loop_
_geom_bond_atom_site_label_1
_geom_bond_atom_site_label_2
_geom_bond_distance
_geom_bond_site_symmetry_2
_geom_bond_publ_flag
Zn1 O1 2.021(2) . ?
Zn1 O4 2.051(2) 4_476 ?
Zn1 N1 2.092(3) . ?
Zn1 N2 2.098(3) . ?
Zn1 O3 2.302(2) 4_476 ?
Zn1 O2 2.319(3) . ?
Zn1 C30 2.490(3) 4_476 ?
Zn1 C19 2.492(3) . ?
F1 C1 1.229(7) . ?
O1 C19 1.264(4) . ?
O2 C19 1.254(4) . ?
O3 C30 1.252(4) . ?
O4 C30 1.265(4) . ?
N1 C7 1.315(5) . ?
N1 C11 1.357(5) . ?
N2 C18 1.315(5) . ?
N2 C15 1.374(5) . ?
C1 C2 1.3900 . ?
C1 C6 1.3900 . ?
C2 C3 1.3900 . ?
C3 C4 1.3900 . ?
C4 C5 1.3900 . ?
C5 C6 1.3900 . ?
C7 C8 1.403(7) . ?
C8 C9 1.350(9) . ?
C9 C10 1.377(8) . ?
C10 C11 1.408(6) . ?
C10 C12 1.438(7) . ?
C11 C15 1.437(6) . ?
C12 C13 1.333(8) . ?
C13 C14 1.439(7) . ?
C14 C16 1.386(7) . ?
C14 C15 1.414(5) . ?
C16 C17 1.359(8) . ?
C17 C18 1.433(7) . ?
C19 C20 1.497(5) . ?
C20 C29 1.369(5) . ?
C20 C21 1.423(5) . ?
C21 C22 1.365(5) . ?
C22 C23 1.417(5) . ?
C23 C24 1.412(5) . ?
C23 C28 1.425(4) . ?
C24 C25 1.374(5) . ?
C25 C26 1.425(4) . ?
C25 C30 1.499(4) . ?
C26 C27 1.366(5) . ?
C27 C28 1.416(5) . ?
C28 C29 1.419(5) . ?

loop_
_geom_angle_atom_site_label_1
_geom_angle_atom_site_label_2
_geom_angle_atom_site_label_3
_geom_angle
_geom_angle_site_symmetry_1
_geom_angle_site_symmetry_3
_geom_angle_publ_flag
O1 Zn1 O4 147.64(11) . 4_476 ?
O1 Zn1 N1 101.75(11) . . ?
O4 Zn1 N1 102.84(11) 4_476 . ?
O1 Zn1 N2 107.82(11) . . ?
O4 Zn1 N2 96.86(11) 4_476 . ?
N1 Zn1 N2 80.19(12) . . ?
O1 Zn1 O3 98.56(9) . 4_476 ?
O4 Zn1 O3 60.35(9) 4_476 4_476 ?
N1 Zn1 O3 91.14(10) . 4_476 ?
N2 Zn1 O3 153.37(10) . 4_476 ?
O1 Zn1 O2 60.25(9) . . ?
O4 Zn1 O2 98.28(9) 4_476 . ?
N1 Zn1 O2 158.59(11) . . ?
N2 Zn1 O2 93.91(11) . . ?
O3 Zn1 O2 102.44(10) 4_476 . ?
O1 Zn1 C30 125.44(11) . 4_476 ?
O4 Zn1 C30 30.44(10) 4_476 4_476 ?
N1 Zn1 C30 96.94(11) . 4_476 ?
N2 Zn1 C30 125.77(11) . 4_476 ?
O3 Zn1 C30 29.95(10) 4_476 4_476 ?
O2 Zn1 C30 103.09(10) . 4_476 ?
O1 Zn1 C19 30.30(10) . . ?
O4 Zn1 C19 124.76(11) 4_476 . ?
N1 Zn1 C19 131.12(12) . . ?
N2 Zn1 C19 102.35(11) . . ?
O3 Zn1 C19 102.27(10) 4_476 . ?
O2 Zn1 C19 29.95(10) . . ?
C30 Zn1 C19 117.81(11) 4_476 . ?
C19 O1 Zn1 95.9(2) . . ?
C19 O2 Zn1 82.6(2) . . ?
C30 O3 Zn1 83.36(19) . 4_675 ?
C30 O4 Zn1 94.3(2) . 4_675 ?
C7 N1 C11 118.3(3) . . ?
C7 N1 Zn1 129.0(3) . . ?
C11 N1 Zn1 112.7(2) . . ?
C18 N2 C15 118.3(4) . . ?
C18 N2 Zn1 129.8(3) . . ?
C15 N2 Zn1 111.8(2) . . ?
F1 C1 C2 116.2(6) . . ?
F1 C1 C6 123.8(6) . . ?
C2 C1 C6 120.0 . . ?
C3 C2 C1 120.0 . . ?
C4 C3 C2 120.0 . . ?
C3 C4 C5 120.0 . . ?
C4 C5 C6 120.0 . . ?
C5 C6 C1 120.0 . . ?
N1 C7 C8 122.2(5) . . ?
C9 C8 C7 119.3(5) . . ?
C8 C9 C10 120.7(5) . . ?
C9 C10 C11 117.0(5) . . ?
C9 C10 C12 123.9(5) . . ?
C11 C10 C12 119.0(5) . . ?
N1 C11 C10 122.5(4) . . ?
N1 C11 C15 117.5(3) . . ?
C10 C11 C15 120.0(4) . . ?
C13 C12 C10 121.2(5) . . ?
C12 C13 C14 121.6(4) . . ?
C16 C14 C15 116.7(5) . . ?
C16 C14 C13 124.3(4) . . ?
C15 C14 C13 119.0(4) . . ?
N2 C15 C14 123.2(4) . . ?
N2 C15 C11 117.6(3) . . ?
C14 C15 C11 119.2(4) . . ?
C17 C16 C14 120.9(4) . . ?
C16 C17 C18 119.2(4) . . ?
N2 C18 C17 121.8(5) . . ?
O2 C19 O1 121.2(3) . . ?
O2 C19 C20 120.1(3) . . ?
O1 C19 C20 118.6(3) . . ?
O2 C19 Zn1 67.41(18) . . ?
O1 C19 Zn1 53.80(16) . . ?
C20 C19 Zn1 172.3(2) . . ?
C29 C20 C21 119.9(3) . . ?
C29 C20 C19 120.2(3) . . ?
C21 C20 C19 119.9(3) . . ?
C22 C21 C20 120.3(3) . . ?
C21 C22 C23 120.8(3) . . ?
C24 C23 C22 122.3(3) . . ?
C24 C23 C28 118.3(3) . . ?
C22 C23 C28 119.4(3) . . ?
C25 C24 C23 121.3(3) . . ?
C24 C25 C26 120.1(3) . . ?
C24 C25 C30 120.0(3) . . ?
C26 C25 C30 119.8(3) . . ?
C27 C26 C25 119.7(3) . . ?
C26 C27 C28 121.0(3) . . ?
C27 C28 C29 122.1(3) . . ?
C27 C28 C23 119.5(3) . . ?
C29 C28 C23 118.4(3) . . ?
C20 C29 C28 121.3(3) . . ?
O3 C30 O4 121.8(3) . . ?
O3 C30 C25 120.4(3) . . ?
O4 C30 C25 117.8(3) . . ?
O3 C30 Zn1 66.69(18) . 4_675 ?
O4 C30 Zn1 55.22(16) . 4_675 ?
C25 C30 Zn1 171.4(2) . 4_675 ?

_refine_diff_density_max         1.482
_refine_diff_density_min         -0.976
_refine_diff_density_rms         0.094

_shelx_res_file                  
;
TITL C:\Users\91700\Desktop\FB100K_3\a_a_a.res in P2(1)/c
    C:\Users\91700\Desktop\FB5\FB_100K_CIF.res
    created by SHELXL-2018/3 at 15:28:37 on 20-Sep-2023
CELL 0.71073 7.6189 19.5052 16.4250 90.000 91.019 90.000
ZERR 4.0000 0.0002 0.0006 0.0005 0.000 0.001 0.000
LATT 1
SYMM -X, 0.5+Y, 0.5-Z
SFAC C H F N O ZN
UNIT 120 76 4 8 16 4
BOND
DELU C1 C2 C3 C4 C5 C6 F1
DFIX 1.45 0.02 F1 C1
DANG 1.7 0.02 F1 C6
OMIT 0 0 2
ACTA 52.00
FMAP 2 1 53
PLAN 20 0 0
LIST 6 1
TEMP -173
L.S. 10
WGHT    0.053300    7.568200
FVAR       0.39924
ZN1   6    0.056865    0.588239    0.247834    11.00000    0.02110    0.01915 =
         0.01999   -0.00032    0.00226   -0.00113
F1    3    0.354486    0.582083    0.594140    11.00000    0.11377    0.31642 =
         0.17217   -0.11981   -0.05766    0.00621
O1    5    0.299696    0.614852    0.211595    11.00000    0.02034    0.03581 =
         0.01900    0.00235   -0.00284   -0.00471
O2    5    0.089815    0.650862    0.129032    11.00000    0.01757    0.04107 =
         0.03581    0.01325   -0.00202   -0.00399
O3    5    1.017361    0.827255   -0.156357    11.00000    0.01887    0.02694 =
         0.03218    0.00465   -0.00161   -0.00126
O4    5    0.807618    0.880700   -0.224688    11.00000    0.02616    0.02912 =
         0.02123    0.00656   -0.00143   -0.00532
N1    4    0.113875    0.516208    0.338932    11.00000    0.03070    0.02405 =
         0.02476    0.00295    0.00352    0.00351
N2    4   -0.014931    0.497942    0.186330    11.00000    0.02546    0.03287 =
         0.02710   -0.01197    0.00515   -0.00389
AFIX  66
C1    1    0.424170    0.588351    0.661757    11.00000    0.06130    0.13709 =
         0.10356   -0.04825   -0.00338   -0.00623
C2    1    0.432249    0.529557    0.709498    11.00000    0.07402    0.03888 =
         0.19839   -0.05192    0.08050   -0.02550
AFIX  43
H2    2    0.387315    0.487448    0.688867    11.00000   -1.20000
AFIX  65
C3    1    0.506071    0.532374    0.787427    11.00000    0.11607    0.09615 =
         0.18544    0.03608    0.08979    0.05219
AFIX  43
H3    2    0.511592    0.492191    0.820055    11.00000   -1.20000
AFIX  65
C4    1    0.571815    0.593985    0.817614    11.00000    0.06575    0.14274 =
         0.10208   -0.00521    0.02198    0.04997
AFIX  43
H4    2    0.622269    0.595910    0.870875    11.00000   -1.20000
AFIX  65
C5    1    0.563738    0.652779    0.769874    11.00000    0.06019    0.07017 =
         0.13059   -0.04993    0.00788    0.00048
AFIX  43
H5    2    0.608672    0.694887    0.790506    11.00000   -1.20000
AFIX  65
C6    1    0.489917    0.649963    0.691945    11.00000    0.05719    0.05455 =
         0.13476    0.02446    0.00141   -0.00030
AFIX  43
H6    2    0.484396    0.690147    0.659317    11.00000   -1.20000
AFIX   0
C7    1    0.182953    0.526024    0.411970    11.00000    0.06111    0.03693 =
         0.03639    0.00449   -0.01051    0.00243
AFIX  43
H7    2    0.217512    0.571031    0.427481    11.00000   -1.20000
AFIX   0
C8    1    0.207277    0.472194    0.467732    11.00000    0.10895    0.05883 =
         0.04952    0.01438   -0.02807    0.00240
AFIX  43
H8    2    0.258245    0.480715    0.519961    11.00000   -1.20000
AFIX   0
C9    1    0.157425    0.408149    0.446320    11.00000    0.13104    0.04593 =
         0.06698    0.02705   -0.02193    0.00371
AFIX  43
H9    2    0.172629    0.371557    0.483960    11.00000   -1.20000
AFIX   0
C10   1    0.084788    0.395359    0.370486    11.00000    0.06202    0.02910 =
         0.06588    0.01337    0.00610    0.00420
C11   1    0.066741    0.451554    0.317210    11.00000    0.03154    0.02496 =
         0.04382    0.00282    0.00922    0.00338
C12   1    0.028002    0.328734    0.343340    11.00000    0.06621    0.02899 =
         0.08554    0.01494    0.00457    0.00220
AFIX  43
H12   2    0.036787    0.290856    0.379543    11.00000   -1.20000
AFIX   0
C13   1   -0.036734    0.319197    0.268280    11.00000    0.04785    0.02126 =
         0.09196   -0.00715    0.01683    0.00130
AFIX  43
H13   2   -0.071605    0.274455    0.251849    11.00000   -1.20000
AFIX   0
C14   1   -0.055079    0.375069    0.211512    11.00000    0.03422    0.03296 =
         0.05984   -0.01989    0.01273   -0.00476
C15   1   -0.003623    0.441609    0.236335    11.00000    0.02784    0.02460 =
         0.04210   -0.00607    0.01129   -0.00148
C16   1   -0.119048    0.368328    0.132424    11.00000    0.04959    0.04598 =
         0.06388   -0.02775    0.01646   -0.01398
AFIX  43
H16   2   -0.156545    0.324651    0.113335    11.00000   -1.20000
AFIX   0
C17   1   -0.128878    0.423358    0.081781    11.00000    0.06152    0.08859 =
         0.03468   -0.02753    0.00305   -0.02830
AFIX  43
H17   2   -0.169343    0.418067    0.027100    11.00000   -1.20000
AFIX   0
C18   1   -0.077435    0.489469    0.111900    11.00000    0.04628    0.06072 =
         0.03078   -0.00662    0.00172   -0.01412
AFIX  43
H18   2   -0.088815    0.528203    0.077141    11.00000   -1.20000
AFIX   0
C19   1    0.249587    0.646010    0.147856    11.00000    0.02224    0.02232 =
         0.02200   -0.00339   -0.00325   -0.00419
C20   1    0.385451    0.675787    0.093461    11.00000    0.02047    0.02507 =
         0.01871   -0.00038   -0.00305   -0.00445
C21   1    0.565890    0.660076    0.107179    11.00000    0.02177    0.02752 =
         0.02466    0.00603   -0.00770   -0.00139
AFIX  43
H21   2    0.599913    0.631520    0.151577    11.00000   -1.20000
AFIX   0
C22   1    0.690409    0.685842    0.056839    11.00000    0.01739    0.02795 =
         0.02798    0.00536   -0.00529    0.00032
AFIX  43
H22   2    0.810350    0.674442    0.066053    11.00000   -1.20000
AFIX   0
C23   1    0.642851    0.729374   -0.008967    11.00000    0.01900    0.02095 =
         0.02354    0.00110   -0.00680   -0.00047
C24   1    0.768475    0.758494   -0.060861    11.00000    0.01550    0.02240 =
         0.02439    0.00020   -0.00359    0.00002
AFIX  43
H24   2    0.888711    0.746650   -0.053714    11.00000   -1.20000
AFIX   0
C25   1    0.720274    0.803616   -0.121485    11.00000    0.01928    0.02137 =
         0.02006   -0.00118   -0.00321   -0.00314
C26   1    0.539842    0.820062   -0.134961    11.00000    0.02124    0.02561 =
         0.02250    0.00470   -0.00658   -0.00031
AFIX  43
H26   2    0.506227    0.850543   -0.177570    11.00000   -1.20000
AFIX   0
C27   1    0.415379    0.791817   -0.086356    11.00000    0.01846    0.02769 =
         0.02643    0.00385   -0.00681    0.00043
AFIX  43
H27   2    0.295086    0.802402   -0.095994    11.00000   -1.20000
AFIX   0
C28   1    0.462996    0.747012   -0.021847    11.00000    0.01688    0.02174 =
         0.02125   -0.00044   -0.00460   -0.00130
C29   1    0.336805    0.718541    0.030929    11.00000    0.01573    0.02458 =
         0.02495   -0.00055   -0.00530   -0.00120
AFIX  43
H29   2    0.216215    0.729360    0.022705    11.00000   -1.20000
AFIX   0
C30   1    0.858031    0.838551   -0.170609    11.00000    0.02260    0.02026 =
         0.01781   -0.00294   -0.00114   -0.00319
HKLF 4


REM  C:\Users\91700\Desktop\FB100K_3\a_a_a.res in P2(1)/c
REM wR2 = 0.1432, GooF = S = 1.150, Restrained GooF = 1.269 for all data
REM R1 = 0.0525 for 4697 Fo > 4sig(Fo) and 0.0551 for all 5008 data
REM 331 parameters refined using 17 restraints

END

WGHT      0.0533      7.5709

REM Highest difference peak  1.482,  deepest hole -0.976,  1-sigma level  0.094
Q1    1   0.4947  0.5924  0.7424  11.00000  0.05    1.48
Q2    1   0.6056  0.5548  0.8808  11.00000  0.05    0.95
Q3    1   0.3534  0.5454  0.6420  11.00000  0.05    0.71
Q4    1   0.5583  0.5654  0.7978  11.00000  0.05    0.62
Q5    1  -0.0606  0.5913  0.2537  11.00000  0.05    0.60
Q6    1  -0.1838  0.4665  0.0616  11.00000  0.05    0.57
Q7    1  -0.3010  0.4818  0.0075  11.00000  0.05    0.45
Q8    1   0.5443  0.6380  0.7613  11.00000  0.05    0.44
Q9    1   0.5463  0.7360 -0.0129  11.00000  0.05    0.40
Q10   1   0.7808  0.8189 -0.1423  11.00000  0.05    0.37
Q11   1   0.5068  0.6591  0.7235  11.00000  0.05    0.35
Q12   1   0.3452  0.5911  0.5782  11.00000  0.05    0.34
Q13   1   0.4523  0.7761 -0.0404  11.00000  0.05    0.34
Q14   1   0.6972  0.7513 -0.0309  11.00000  0.05    0.32
Q15   1   0.7350  0.9158 -0.2374  11.00000  0.05    0.31
Q16   1   0.2634  0.5803  0.2202  11.00000  0.05    0.30
Q17   1   0.3159  0.6611  0.1187  11.00000  0.05    0.30
Q18   1   0.7444  0.7812 -0.0996  11.00000  0.05    0.29
Q19   1  -0.1434  0.5240  0.1057  11.00000  0.05    0.28
Q20   1   0.6794  0.8817 -0.2194  11.00000  0.05    0.28
;
_shelx_res_checksum              13226
